# Supplementary material for: The EnvZ/OmpR Two-Component System Regulates the Antimicrobial Activity of TAT-RasGAP317-326 and the Collateral Sensitivity to Other Antibacterial Agents
Source: Microbiol Spectr. 2022 May 17;10(3):e02009-21. doi: 10.1128/spectrum.02009-21 (PMC9241736; doi:10.1128/spectrum.02009-21)
Supplement: SUPPLEMENTAL FILE 1 — Supplemental material. Download spectrum.02009-21-s0001.xlsx, XLSX file, 0.9 MB [file spectrum.02009-21-s0001.xlsx]

## Sheet: Sheet1
Dataset 1. Results of RNA-sequencing of wild-type (WT) or EnvZD233N mutant in absence (untreated) or presence (TAT-RasGAP) of 10 μM of TAT-RasGAP317-326. Reads Per Kilobase of transcript per Million mapped reads (RPKM) are shown. Mean all is the mean of all four values. Mean untreated is the mean of the two untreated values and Mean_TAT-RasGAP is the mean of the two TAT-RasGAP treated values. Log…
WT_TAT-RasGAP	WT_untreated	EnvZD233N_TAT-RasGAP	EnvZD233N_untreated	Gene	Product	Locus_tag	Mean_all	Log2mean_all	Mean_untreated	Log2mean_untreated	Mean_TAT-RasGAP	Log2mean_TAT-RasGAP	Log2FC_WT_TAT-RasGAP_vs_WT_untreated	Log2FC_EnvZD233N_TAT-RasGAP_vs_EnvZD233N_untreated	Log2FC_EnvZD233N_untreated_vs_WT_untreated
0	0	36.1948	10.123	thrL	thr operon leader peptide	b0001	11.5794	3.53349	5.06151	2.33957	18.0974	4.17771	0	1.83814	N/A
104.122	39.2062	178.88	45.5474	thrA	fused aspartate kinase/homoserine dehydrogenase 1	b0002	91.9388	6.5226	42.3768	5.4052	141.501	7.14467	1.40912	1.97355	0.216288
61.9564	46.5244	91.5925	54.163	thrB	homoserine kinase	b0003	63.5591	5.99003	50.3437	5.65374	76.7744	6.26255	0.413265	0.757923	0.21932
65.5433	33.2904	78.1689	32.4691	thrC	threonine synthase	b0004	52.3679	5.71061	32.8798	5.03913	71.8561	6.16704	0.977343	1.26753	-0.036037
0	4.10363	6.94647	3.68109	yaaX	DUF2502 domain-containing protein YaaX	b0005	3.6828	1.8808	3.89236	1.96065	3.47324	1.79628	N/A	0.916145	-0.156766
33.9263	24.9765	23.1283	21.4967	yaaA	peroxide stress resistance protein YaaA	b0006	25.8819	4.69387	23.2366	4.53833	28.5273	4.83427	0.441834	0.105542	-0.216451
62.1057	102.204	49.3599	63.9638	yaaJ	putative transporter YaaJ	b0007	69.4083	6.11704	83.0837	6.37649	55.7328	5.80046	-0.718649	-0.373916	-0.676118
2084.23	8905.18	9195.75	9409.94	talB	transaldolase B	b0008	7398.77	12.8531	9157.56	13.1607	5639.99	12.4615	-2.09513	-0.0332192	0.0795413
95.7465	120.06	78.1142	69.7248	mog	molybdopterin adenylyltransferase	b0009	90.9114	6.50639	94.8925	6.56822	86.9304	6.44179	-0.326466	0.163913	-0.784014
76.0469	41.9983	53.0474	30.4226	satP	acetate/succinate:H(+) symporter	b0010	50.3788	5.65474	36.2105	5.17833	64.5471	6.01228	0.856557	0.802138	-0.465189
11.6034	3.02003	4.33425	1.87148	yaaW	putative enzyme-specific chaperone YaaW	b0011	5.20728	2.38053	2.44575	1.29028	7.9688	2.99436	1.94191	1.2116	-0.690382
0	0	0	0	mbiA	uncharacterized protein MbiA	b0012	0	N/A	0	N/A	0	N/A	0	0	0
0	4.86122	42.4953	22.9455	yaaI	DUF2541 domain-containing protein YaaI	b0013	17.5755	4.13549	13.9034	3.79736	21.2477	4.40923	N/A	0.889094	2.23882
7479.87	311.872	544.819	382.71	dnaK	chaperone protein DnaK	b0014	2179.82	11.09	347.291	8.44	4012.34	11.9702	4.58399	0.509525	0.2953
665.927	44.265	34.8987	27.7644	dnaJ	chaperone protein DnaJ	b0015	193.214	7.59405	36.0147	5.17051	350.413	8.45291	3.91113	0.329934	-0.672927
0	0	0	0	insL-1	IS186/IS421 transposase	b0016	0	N/A	0	N/A	0	N/A	0	0	0
0	0	0	0	mokC	regulatory protein MokC	b0018	0	N/A	0	N/A	0	N/A	0	0	0
470.162	156.655	201.909	149.685	nhaA	Na(+):H(+) antiporter NhaA	b0019	244.603	7.9343	153.17	7.25899	336.036	8.39247	1.58557	0.431774	-0.0656618
177.899	137.938	168.569	125.297	nhaR	DNA-binding transcriptional activator NhaR	b0020	152.426	7.25197	131.618	7.04021	173.234	7.43658	0.367044	0.427986	-0.138662
39.2272	1.48813	5.06296	1.80768	insB-1	IS1 protein InsB	b0021	11.8965	3.57247	1.64791	0.720633	22.1451	4.46892	4.72028	1.48584	0.280639
0	0	0	0	insA-1	IS1 protein InsA	b0022	0	N/A	0	N/A	0	N/A	0	0	0
484.991	1782	1350.31	1021.96	rpsT	30S ribosomal subunit protein S20	b0023	1159.82	10.1797	1401.98	10.4533	917.652	9.8418	-1.87747	0.401948	-0.802154
516.725	1253.45	1698.43	984.289	yaaY	DUF2575 domain-containing protein YaaY	b0024	1113.22	10.1205	1118.87	10.1278	1107.58	10.1132	-1.27844	0.787045	-0.348754
105.939	47.6723	46.3385	52.9363	ribF	bifunctional riboflavin kinase/FMN adenylyltransferase	b0025	63.2214	5.98234	50.3043	5.65261	76.1385	6.25056	1.152	-0.192044	0.151105
328.991	212.798	214.143	222.663	ileS	isoleucine--tRNA ligase	b0026	244.649	7.93457	217.73	7.7664	271.567	8.08516	0.628564	-0.0562899	0.0653792
139.601	131.442	149.166	132.888	lspA	lipoprotein signal peptidase	b0027	138.274	7.11139	132.165	7.0462	144.384	7.17377	0.0868827	0.166716	0.0157743
602.112	238.131	277.252	166.692	fkpB	peptidyl-prolyl cis-trans isomerase FkpB	b0028	321.047	8.32664	202.411	7.66115	439.682	8.78032	1.33828	0.73401	-0.514566
25.541	37.56	44.9295	28.8681	ispH	1-hydroxy-2-methyl-2-(E)-butenyl 4-diphosphate reductase	b0029	34.2247	5.09696	33.2141	5.05372	35.2352	5.13895	-0.556382	0.638184	-0.37972
44.0374	894.795	418.495	687.635	rihC	ribonucleoside hydrolase RihC	b0030	511.24	8.99786	791.215	9.62793	231.266	7.85341	-4.34476	-0.716433	-0.379916
0	49.9555	23.7115	36.7236	dapB	4-hydroxy-tetrahydrodipicolinate reductase	b0031	27.5977	4.78647	43.3396	5.43761	11.8558	3.56752	N/A	-0.631119	-0.443936
33.9218	25.3759	3.63838	7.24205	carA	carbamoyl phosphate synthetase subunit alpha	b0032	17.5445	4.13295	16.309	4.02759	18.7801	4.23113	0.418754	-0.993103	-1.80899
35.2388	21.9977	2.25796	6.80523	carB	carbamoyl phosphate synthetase subunit beta	b0033	16.5749	4.05093	14.4015	3.84814	18.7484	4.22869	0.67981	-1.59162	-1.69264
0	17.2826	3.15333	6.74867	caiF	DNA-binding transcriptional activator CaiF	b0034	6.79615	2.76472	12.0156	3.58684	1.57667	0.656877	N/A	-1.09773	-1.35664
0	9.20072	1.65357	3.59701	caiE	putative transferase CaiE	b0035	3.61282	1.85313	6.39887	2.67782	0.826784	-0.274418	N/A	-1.12122	-1.35495
24.6742	7.03738	7.73629	6.10472	caiD	crotonobetainyl-CoA hydratase	b0036	11.3882	3.50946	6.57105	2.71612	16.2053	4.01839	1.8099	0.341717	-0.205114
7.51225	6.5156	7.2669	5.94092	caiC	carnitine-CoA ligase	b0037	6.80892	2.76743	6.22826	2.63883	7.38957	2.88549	0.205347	0.290655	-0.133211
522.36	107.222	186.724	168.85	caiB	gamma-butyrobetainyl-CoA:carnitine CoA transferase	b0038	246.289	7.94421	138.036	7.1089	354.542	8.46981	2.28444	0.145167	0.655135
80.0607	70.2936	67.3071	59.569	caiA	crotonobetainyl-CoA reductase	b0039	69.3076	6.11494	64.9313	6.02084	73.6839	6.20328	0.187699	0.176196	-0.238832
14.1684	3.46543	1.93517	1.28292	caiT	L-carnitine:gamma-butyrobetaine antiporter	b0040	5.21298	2.38211	2.37417	1.24742	8.05179	3.00931	2.03157	0.59303	-1.43361
9.28022	1.94557	0.774596	1.57557	fixA	putative electron transfer flavoprotein FixA	b0041	3.39399	1.76298	1.76057	0.816041	5.02741	2.32981	2.25397	-1.02435	-0.304323
0.199884	2.78669	2.76648	2.3212	fixB	putative electron transfer flavoprotein FixB	b0042	2.01856	1.01333	2.55394	1.35273	1.48318	0.568695	-3.80132	0.25318	-0.263681
10.6801	3.13236	1.94051	0.471935	fixC	putative oxidoreductase FixC	b0043	4.05621	2.02013	1.80215	0.849716	6.31028	2.6577	1.7696	2.03978	-2.73059
7.19166	0	2.45069	0.632688	fixX	putative ferredoxin FixX	b0044	2.56876	1.36107	0.316344	-1.66043	4.82117	2.26938	N/A	1.95362	N/A
14.2773	1.61884	3.01623	2.91835	yaaU	putative transporter YaaU	b0045	5.45768	2.44829	2.26859	1.1818	8.64677	3.11216	3.14069	0.047596	0.850187
22.6942	36.1943	28.5264	20.7036	kefF	regulator of KefC-mediated potassium transport and quinone oxidoreductase	b0046	27.0296	4.75647	28.449	4.8303	25.6103	4.67865	-0.673442	0.462418	-0.805886
75.8014	30.5462	38.1764	28.2988	kefC	K(+) : H(+) antiporter KefC	b0047	43.2057	5.43315	29.4225	4.87885	56.9889	5.83261	1.31123	0.431943	-0.110253
266.353	189.653	515.889	151.466	folA	dihydrofolate reductase	b0048	280.84	8.1336	170.559	7.41413	391.121	8.61147	0.489979	1.76807	-0.324371
140.939	96.0876	97.5069	74.6437	apaH	diadenosine tetraphosphatase	b0049	102.294	6.67658	85.3657	6.41558	119.223	6.89752	0.552647	0.385484	-0.364331
139.475	631.959	434.05	485.262	apaG	DUF525 domain-containing protein ApaG	b0050	422.686	8.72344	558.61	9.1257	286.762	8.16371	-2.17983	-0.160902	-0.381068
67.803	241.794	162.942	256.179	rsmA	16S rRNA m(6)2A1518,m(6)2A1519 dimethyltransferase	b0051	182.18	7.50922	248.986	7.95992	115.373	6.85016	-1.83436	-0.652787	0.0833722
249.152	699.922	487.697	524.065	pdxA	4-hydroxythreonine-4-phosphate dehydrogenase	b0052	490.209	8.93725	611.993	9.25737	368.425	8.52523	-1.49016	-0.103761	-0.417447
566.482	438.894	583.124	513.702	surA	peptidyl-prolyl cis-trans isomerase SurA	b0053	525.55	9.03769	476.298	8.89572	574.803	9.16692	0.368156	0.182872	0.227057
77.3152	186.668	167.487	139.581	lptD	lipopolysaccharide assembly protein LptD	b0054	142.763	7.15748	163.125	7.34983	122.401	6.93547	-1.27165	0.262944	-0.41937
34.1508	11.0297	17.432	9.2298	djlA	co-chaperone protein DjlA	b0055	17.9606	4.16676	10.1297	3.34052	25.7914	4.68882	1.63053	0.917369	-0.257018
38.1788	56.885	106.333	50.1952	yabP	putative uncharacterized protein YabP	b0056	62.8979	5.97494	53.5401	5.74255	72.2557	6.17504	-0.575276	1.08296	-0.180498
0	13.5616	9.21942	1.146	yabQ	protein YabQ	b0057	5.98176	2.58057	7.35382	2.87849	4.60971	2.20468	N/A	3.00807	-3.56485
93.0042	42.1885	43.5982	21.8105	rluA	23S rRNA pseudouridine(746) and tRNA pseudouridine(32) synthase	b0058	50.1504	5.64819	31.9995	4.99998	68.3012	6.09384	1.14045	0.999248	-0.951827
33.8755	19.1568	22.9532	12.6616	rapA	RNA polymerase-binding ATPase and RNAP recycling factor	b0059	22.1618	4.47	15.9092	3.99179	28.4144	4.82855	0.822386	0.858238	-0.597397
187.09	59.7909	57.3853	47.3096	polB	DNA polymerase II	b0060	87.894	6.45769	53.5503	5.74282	122.238	6.93354	1.64573	0.278549	-0.337794
0	17.9153	4.75836	12.1302	araD	L-ribulose-5-phosphate 4-epimerase AraD	b0061	8.70095	3.12117	15.0227	3.90907	2.37918	1.25047	N/A	-1.35006	-0.562593
4.13413	15.9684	5.88797	19.6803	araA	L-arabinose isomerase	b0062	11.4177	3.5132	17.8244	4.15578	5.01105	2.32511	-1.94957	-1.74091	0.301527
0	18.3536	13.2778	13.8187	araB	ribulokinase	b0063	11.3625	3.50621	16.0862	4.00775	6.6389	2.73094	N/A	-0.0576074	-0.40944
129.383	145.695	151.203	90.658	araC	DNA-binding transcriptional dual regulator AraC	b0064	129.235	7.01385	118.176	6.8848	140.293	7.1323	-0.171299	0.737979	-0.684441
87.6229	21.8142	39.7433	15.4823	yabI	DedA family protein YabI	b0065	41.1657	5.36337	18.6482	4.22097	63.6831	5.99284	2.00604	1.3601	-0.494655
185.058	10.1934	23.6897	11.4698	thiQ	thiamine ABC transporter ATP binding subunit	b0066	57.6028	5.84807	10.8316	3.43718	104.374	6.70562	4.18228	1.04641	0.170215
33.1934	12.2792	9.97547	9.53863	thiP	thiamine ABC transporter membrane subunit	b0067	16.2467	4.02207	10.9089	3.44743	21.5844	4.43192	1.43469	0.0646025	-0.364357
56.2576	24.6766	34.0981	17.5918	thiB	thiamine ABC transporter periplasmic binding protein	b0068	33.156	5.0512	21.1342	4.40151	45.1779	5.49754	1.1889	0.954788	-0.488242
37.5217	71.5596	79.7006	69.9441	sgrR	DNA-binding transcriptional dual regulator SgrR	b0069	64.6815	6.01528	70.7519	6.1447	58.6112	5.8731	-0.93142	0.188388	-0.032943
94.8641	44.4508	55.6276	24.2643	setA	sugar exporter SetA	b0070	54.8017	5.77615	34.3575	5.10256	75.2458	6.23354	1.09365	1.19696	-0.873373
129.256	52.9096	77.6754	38.3873	leuD	3-isopropylmalate dehydratase subunit LeuD	b0071	74.557	6.22027	45.6485	5.51249	103.466	6.69301	1.28863	1.01683	-0.462903
6.31668	19.3393	109.592	15.1303	leuC	3-isopropylmalate dehydratase subunit LeuC	b0072	37.5945	5.23245	17.2348	4.10725	57.9543	5.85684	-1.6143	2.85663	-0.354094
19.3119	9.52976	37.2886	3.17039	leuB	3-isopropylmalate dehydrogenase	b0073	17.3251	4.1148	6.35007	2.66677	28.3002	4.82274	1.01898	3.556	-1.58778
25.5127	21.1718	95.8056	12.4413	leuA	2-isopropylmalate synthase	b0074	38.7328	5.27549	16.8065	4.07095	60.6591	5.92265	0.269073	2.94498	-0.76701
121.199	24.7851	9.98476	16.0572	leuL	leu operon leader peptide	b0075	43.0064	5.42648	20.4211	4.35199	65.5917	6.03544	2.28983	-0.685419	-0.626251
13.549	10.1193	6.66443	2.12101	leuO	DNA-binding transcriptional dual regulator LeuO	b0076	8.11342	3.02031	6.12015	2.61357	10.1067	3.33724	0.421076	1.65173	-2.25428
50.5383	32.4464	66.5354	27.1825	ilvI	acetolactate synthase/acetohydroxybutanoate synthase, catalytic subunit	b0077	44.1757	5.46518	29.8144	4.89794	58.5369	5.87127	0.63932	1.29145	-0.255381
29.851	3.2394	1.43455	2.59248	ilvH	acetolactate synthase/acetohydroxybutanoate synthase, regulatory subunit	b0078	9.27935	3.21402	2.91594	1.54396	15.6428	3.96742	3.20398	-0.853735	-0.321397
69.1336	213.531	111.015	132.657	cra	DNA-binding transcriptional dual regulator Cra	b0080	131.584	7.03984	173.094	7.43541	90.0745	6.49305	-1.62699	-0.25694	-0.686748
135.783	169.122	138.392	128.357	mraZ	DNA-binding transcriptional repressor MraZ	b0081	142.913	7.159	148.739	7.21664	137.087	7.09895	-0.316761	0.108595	-0.397897
233.065	889.352	1138.18	1033.9	rsmH	16S rRNA m(4)C1402 methyltransferase	b0082	823.623	9.68584	961.627	9.90933	685.62	9.42127	-1.93202	0.138625	0.217272
523.201	780.244	1411.45	1022.92	ftsL	cell division protein FtsL	b0083	934.454	9.86798	901.583	9.81632	967.325	9.91786	-0.576558	0.464479	0.3907
48.1649	54.4898	35.3959	49.4635	ftsI	peptidoglycan DD-transpeptidase FtsI	b0084	46.8785	5.55086	51.9767	5.69979	41.7804	5.38476	-0.178003	-0.482783	-0.139621
45.0481	160.664	67.7922	137.436	murE	UDP-N-acetylmuramoyl-L-alanyl-D-glutamate--2, 6-diaminopimelate ligase	b0085	102.735	6.68279	149.05	7.21965	56.4201	5.81814	-1.83451	-1.01957	-0.225285
46.4146	97.5464	42.3471	68.8275	murF	D-alanyl-D-alanine-adding enzyme	b0086	63.7839	5.99512	83.187	6.37829	44.3808	5.47186	-1.07151	-0.700723	-0.503103
23.4712	31.597	29.7278	42.0063	mraY	phospho-N-acetylmuramoyl-pentapeptide- transferase	b0087	31.7006	4.98644	36.8016	5.2017	26.5995	4.73333	-0.428899	-0.498791	0.410818
66.0519	68.9794	54.2097	64.1047	murD	UDP-N-acetylmuramoyl-L-alanine--D-glutamate ligase	b0088	63.3364	5.98496	66.5421	6.05619	60.1308	5.91003	-0.0625655	-0.241879	-0.105735
44.1614	33.9616	33.7091	49.7613	ftsW	putative lipid II flippase FtsW	b0089	40.3984	5.33622	41.8615	5.38755	38.9352	5.283	0.378879	-0.561886	0.551118
117.065	107.359	80.3198	106.974	murG	N-acetylglucosaminyl transferase	b0090	102.929	6.68551	107.166	6.74371	98.6923	6.62487	0.124869	-0.413433	-0.00517594
46.3073	84.9867	72.8677	101.024	murC	UDP-N-acetylmuramate--L-alanine ligase	b0091	76.2965	6.25355	93.0055	6.53924	59.5875	5.89694	-0.875998	-0.471351	0.249394
177.66	211.63	139.886	179.312	ddlB	D-alanine--D-alanine ligase B	b0092	177.122	7.4686	195.471	7.61081	158.773	7.31082	-0.252423	-0.358221	-0.239065
431.188	98.9418	77.4202	76.0139	ftsQ	cell division protein FtsQ	b0093	170.891	7.41693	87.4779	6.45085	254.304	7.99041	2.12367	0.0264462	-0.380317
474.081	61.388	46.3396	62.5655	ftsA	cell division protein FtsA	b0094	161.094	7.33176	61.9768	5.95366	260.21	8.02354	2.94911	-0.433121	0.0274103
410.579	656.509	687.606	989.472	ftsZ	cell division protein FtsZ	b0095	686.041	9.42215	822.991	9.68473	549.092	9.10091	-0.677158	-0.525075	0.591843
15760.6	4075.46	6228.69	4424.62	lpxC	UDP-3-O-acyl-N-acetylglucosamine deacetylase	b0096	7622.35	12.896	4250.04	12.0533	10994.7	13.4245	1.95129	0.493377	0.118588
896.675	1134.71	534.349	601.461	secM	SecA translation regulator	b0097	791.799	9.62899	868.086	9.76169	715.512	9.48283	-0.339669	-0.170688	-0.915784
150.159	113.916	132.219	156.11	secA	protein translocation ATPase	b0098	138.101	7.10958	135.013	7.07695	141.189	7.14149	0.398523	-0.239629	0.454589
57.9356	208.659	195.869	154.804	mutT	8-oxo-dGTP diphosphatase	b0099	154.317	7.26975	181.731	7.50566	126.903	6.98758	-1.84862	0.339447	-0.430701
0	44.0351	89.1159	51.2286	yacG	DNA gyrase inhibitor YacG	b0101	46.0949	5.52654	47.6318	5.57385	44.558	5.47761	N/A	0.798734	0.218294
69.5967	89.9719	136.095	65.1465	zapD	cell division factor ZapD	b0102	90.2026	6.4951	77.5592	6.27723	102.846	6.68434	-0.370454	1.06286	-0.465787
48.8161	60.2369	74.3129	64.3569	coaE	dephospho-CoA kinase	b0103	61.9307	5.95258	62.2969	5.96109	61.5645	5.94403	-0.30329	0.207518	0.0954475
224.542	74.894	67.7092	53.6403	guaC	GMP reductase	b0104	105.196	6.71694	64.2672	6.00601	146.126	7.19107	1.58406	0.336033	-0.481532
43.6684	17.4568	13.2233	8.83555	hofC	inner membrane protein HofC	b0106	20.796	4.37823	13.1462	3.71657	28.4459	4.83015	1.3228	0.581688	-0.982395
53.3898	49.6494	30.5149	24.2339	hofB	T2SSE family protein	b0107	39.447	5.30184	36.9417	5.20718	41.9523	5.39068	0.104788	0.332487	-1.03475
0	0.85036	6.89424	2.20365	ppdD	prepilin peptidase-dependent protein	b0108	2.48706	1.31444	1.527	0.610704	3.44712	1.78539	N/A	1.6455	1.37375
31.3818	30.9361	21.3768	26.7682	nadC	quinolinate phosphoribosyltransferase (decarboxylating)	b0109	27.6157	4.78742	28.8522	4.85061	26.3793	4.72133	0.0206356	-0.324478	-0.208771
12.2798	209.074	171.925	186.065	ampD	1,6-anhydro-N-acetylmuramoyl-L-alanine amidase	b0110	144.836	7.17828	197.57	7.62622	92.1025	6.52517	-4.08965	-0.114029	-0.168205
31.4919	56.1417	49.8472	50.1533	ampE	protein AmpE	b0111	46.9085	5.55178	53.1475	5.73193	40.6695	5.34588	-0.83409	-0.00883285	-0.162727
33.8485	23.4039	14.2645	20.2018	aroP	aromatic amino acid:H(+) symporter AroP	b0112	22.9297	4.51915	21.8029	4.44645	24.0565	4.58836	0.532341	-0.502053	-0.212266
487.587	677.589	536.818	412.066	pdhR	DNA-binding transcriptional dual regulator PdhR	b0113	528.515	9.0458	544.828	9.08966	512.203	9.00057	-0.474751	0.381558	-0.717535
864.484	1169.3	674.291	1164.9	aceE	pyruvate dehydrogenase E1 component	b0114	968.243	9.91923	1167.1	10.1887	769.387	9.58757	-0.435732	-0.788762	-0.00543836
375.786	322.561	116.328	231.145	aceF	pyruvate dehydrogenase, E2 subunit	b0115	261.455	8.03042	276.853	8.11298	246.057	7.94285	0.220339	-0.990598	-0.480775
1359.92	1096.8	335.735	492.213	lpd	lipoamide dehydrogenase	b0116	821.168	9.68153	794.507	9.63392	847.829	9.72763	0.310221	-0.551959	-1.15595
15.6401	19.6202	32.3879	21.4254	yacH	DUF3300 domain-containing protein YacH	b0117	22.2684	4.47693	20.5228	4.35916	24.014	4.5858	-0.327088	0.596132	0.126983
408.833	795.883	350.538	506.431	acnB	hypothetical protein	b0118	515.421	9.00961	651.157	9.34686	379.685	8.56866	-0.961045	-0.530797	-0.652191
4026.21	3434.22	4871.49	3926.56	yacL	UPF0231 family protein YacL	b0119	4064.62	11.9889	3680.39	11.8456	4448.85	12.1192	0.229438	0.311097	0.193281
189.475	102.479	80.6529	74.7957	speD	S-adenosylmethionine decarboxylase proenzyme	b0120	111.851	6.80543	88.6372	6.46984	135.064	7.0775	0.886682	0.108771	-0.454299
447.381	627.502	654.762	588.886	speE	spermidine synthase	b0121	579.633	9.17899	608.194	9.24839	551.071	9.1061	-0.488116	0.152982	-0.0916309
29.7586	77.8574	65.993	44.8554	yacC	putative lipoprotein YacC	b0122	54.6161	5.77125	61.3564	5.93914	47.8758	5.58123	-1.38753	0.557032	-0.795553
26.7079	14.8093	19.9876	9.4377	cueO	cuprous oxidase/multicopper oxidase with role in copper homeostasis	b0123	17.7356	4.14858	12.1235	3.59974	23.3478	4.54521	0.85076	1.0826	-0.65
38.6662	5.05815	7.28891	6.19828	gcd	quinoprotein glucose dehydrogenase	b0124	14.3029	3.83823	5.62821	2.49268	22.9775	4.52215	2.93439	0.233835	0.293259
117.813	67.2153	75.1193	54.4041	hpt	hypoxanthine phosphoribosyltransferase	b0125	78.638	6.29715	60.8097	5.92623	96.4663	6.59195	0.809641	0.465468	-0.305073
1459.47	1698.14	2264.55	1219.07	can	carbonic anhydrase 2	b0126	1660.31	10.6972	1458.61	10.5104	1862.01	10.8626	-0.218518	0.893445	-0.478182
114.559	81.1103	160.768	77.577	yadG	putative ABC transporter ATP-binding protein YadG	b0127	108.504	6.7616	79.3436	6.31004	137.663	7.105	0.498131	1.05128	-0.0642564
0	6.20151	7.32345	3.07235	yadH	putative ABC transporter membrane subunit YadH	b0128	4.14933	2.05288	4.63693	2.21317	3.66173	1.87252	N/A	1.25318	-1.01327
95.2128	83.1227	125.697	91.4514	yadI	putative PTS enzyme IIA component YadI	b0129	98.8709	6.62747	87.2871	6.4477	110.455	6.78731	0.195913	0.45887	0.137763
511.294	142.229	214.785	138.463	yadE	putative polysaccharide deacetylase lipoprotein	b0130	251.693	7.97552	140.346	7.13284	363.039	8.50398	1.84594	0.633393	-0.038714
841.131	842.047	1410.46	718.654	panD	aspartate 1-decarboxylase proenzyme	b0131	953.072	9.89644	780.351	9.60798	1125.79	10.1367	-0.00157046	0.972792	-0.228604
158.056	143.068	144.058	115.153	rpnC	recombination-promoting nuclease RpnC	b0132	140.084	7.13015	129.111	7.01247	151.057	7.23895	0.143732	0.323088	-0.313145
162.434	99.3641	152.681	103.868	panC	pantothenate synthetase	b0133	129.587	7.01777	101.616	6.66698	157.557	7.29973	0.709057	0.55577	0.0639516
400.503	1020.78	869.016	797.922	panB	3-methyl-2-oxobutanoate hydroxymethyltransferase	b0134	772.055	9.59256	909.35	9.82869	634.759	9.31007	-1.34979	0.123134	-0.355349
57.9006	18.9169	21.4715	5.88262	yadC	fimbrial tip-adhesin YadC	b0135	26.0429	4.70282	12.3998	3.63224	39.686	5.31056	1.6139	1.86789	-1.68515
12.9312	7.06675	9.54887	7.73215	yadK	putative fimbrial protein YadK	b0136	9.31974	3.22029	7.39945	2.88742	11.24	3.49057	0.871737	0.304461	0.129823
30.4497	3.71296	1.07509	5.71299	yadL	putative fimbrial protein YadL	b0137	10.2377	3.35582	4.71297	2.23664	15.7624	3.97841	3.03579	-2.40978	0.621676
0	2.30269	0.666746	0	yadM	putative fimbrial protein YadM	b0138	0.742358	-0.429814	1.15134	0.203317	0.333373	-1.58479	N/A	N/A	N/A
5.5806	2.02083	1.23296	1.75341	htrE	putative fimbrial usher protein HtrE	b0139	2.64695	1.40433	1.88712	0.916186	3.40678	1.76841	1.46547	-0.508033	-0.204788
0	0	2.71094	0	yadV	putative fimbrial chaperone YadV	b0140	0.677736	-0.561205	0	N/A	1.35547	0.438795	0	N/A	0
0	0	0.0928071	0	yadN	putative fimbrial protein YadN	b0141	0.0232018	-5.42962	0	N/A	0.0464035	-4.42962	0	N/A	0
26.2823	5.27356	13.573	5.69419	folK	2-amino-4-hydroxy-6- hydroxymethyldihydropteridine diphosphokinase	b0142	12.7058	3.66741	5.48388	2.4552	19.9276	4.3167	2.31724	1.25318	0.110714
422.914	180.061	255.033	155.886	pcnB	poly(A) polymerase I	b0143	253.473	7.98569	167.973	7.39209	338.973	8.40503	1.23188	0.710197	-0.207994
66.4197	37.9256	43.6914	30.2708	gluQ	glutamyl-Q tRNA(Asp) synthetase	b0144	44.5769	5.47822	34.0982	5.09162	55.0556	5.78282	0.808438	0.529425	-0.325249
617.726	856.105	1295.99	760.824	dksA	RNA polymerase-binding transcription factor DksA	b0145	882.661	9.78572	808.465	9.65904	956.856	9.90216	-0.470822	0.768416	-0.170225
87.869	91.0925	67.2299	88.7379	sfsA	putative DNA-binding transcriptional regulator of maltose metabolism	b0146	83.7323	6.38771	89.9152	6.49049	77.5494	6.27704	-0.0519781	-0.400448	-0.0377829
200.347	423.739	578.912	315.815	thpR	RNA 2',3'-cyclic phosphodiesterase	b0147	379.703	8.56873	369.777	8.53051	389.629	8.60596	-1.08067	0.874264	-0.424095
53.0004	18.4804	16.6898	18.4214	hrpB	putative ATP-dependent RNA helicase HrpB	b0148	26.648	4.73595	18.4509	4.20562	34.8451	5.12288	1.52001	-0.142414	-0.00461242
498.024	310.732	562.732	400.057	mrcB	peptidoglycan glycosyltransferase/peptidoglycan DD-transpeptidase MrcB	b0149	442.886	8.79079	355.394	8.47328	530.378	9.05088	0.680543	0.492245	0.364533
3317.41	99.0999	88.3336	24.2519	fhuA	ferrichrome outer membrane transporter/phage receptor	b0150	882.274	9.78508	61.6759	5.94664	1702.87	10.7338	5.06503	1.86486	-2.03078
74.0894	4.81684	2.44927	3.5773	fhuC	iron(III) hydroxamate ABC transporter ATP binding subunit	b0151	21.2332	4.40825	4.19707	2.06938	38.2693	5.25812	3.94311	-0.546521	-0.429215
0	6.10284	10.4197	3.54476	fhuD	iron(III) hydroxamate ABC transporter periplasmic binding protein	b0152	5.01682	2.32677	4.8238	2.27017	5.20985	2.38124	N/A	1.55556	-0.783793
144.423	7.56447	25.1611	5.17637	fhuB	iron(III) hydroxamate ABC transporter membrane subunit	b0153	45.5812	5.51037	6.37042	2.67139	84.7919	6.40586	4.25491	2.28118	-0.5473
432.584	194.677	628.831	154.856	hemL	glutamate-1-semialdehyde aminotransferase	b0154	352.737	8.46245	174.766	7.44928	530.707	9.05177	1.1519	2.02175	-0.330153
84.2144	68.7648	136.57	90.68	clcA	chloride:H(+) antiporter ClcA	b0155	95.0574	6.57073	79.7224	6.31691	110.392	6.7865	0.292398	0.590788	0.399114
1520.52	68.2081	129.357	76.4067	erpA	iron-sulfur cluster insertion protein ErpA	b0156	448.622	8.80936	72.3074	6.17607	824.937	9.68814	4.47847	0.759586	0.163756
84.1877	7.66244	7.56958	6.32688	yadS	conserved inner membrane protein YadS	b0157	26.4367	4.72447	6.99466	2.80625	45.8786	5.51975	3.45773	0.258718	-0.276309
43.4879	145.603	82.0821	116.699	btuF	vitamin B12 ABC transporter periplasmic binding protein	b0158	96.9679	6.59944	131.151	7.03508	62.785	5.97235	-1.74335	-0.507652	-0.319245
658.614	897.955	704.555	800.109	mtn	5'-methylthioadenosine/S-adenosylhomocysteine nucleosidase	b0159	765.308	9.5799	849.032	9.72968	681.584	9.41275	-0.447211	-0.183484	-0.166448
10.6673	17.0459	24.6783	16.0848	dgt	dGTP triphosphohydrolase	b0160	17.1191	4.09753	16.5653	4.05009	17.6728	4.14346	-0.676221	0.617544	-0.0837242
952.95	96.9759	708.96	262.133	degP	periplasmic serine endoprotease DegP	b0161	505.255	8.98087	179.554	7.48828	830.955	9.69863	3.2967	1.43541	1.4346
51.3816	185.723	203.9	196.114	cdaR	DNA-binding transcriptional activator CdaR	b0162	159.28	7.31542	190.918	7.57681	127.641	6.99595	-1.85383	0.0561739	0.0785357
0	269.628	235.406	281.09	yaeH	DUF3461 domain-containing protein YaeH	b0163	196.531	7.61861	275.359	8.10517	117.703	6.87901	N/A	-0.25588	0.0600604
53.4996	30.5588	38.5321	29.4352	yaeI	phosphodiesterase YaeI	b0164	38.0064	5.24817	29.997	4.90675	46.0158	5.52406	0.807939	0.388518	-0.0540481
52.9497	59.5468	45.6712	34.455	dapD	tetrahydrodipicolinate succinylase	b0166	48.1557	5.58963	47.0009	5.55462	49.3104	5.62382	-0.169404	0.40657	-0.78931
185.825	182.103	211.035	159.56	glnD	PII uridylyltransferase/uridylyl removing enzyme	b0167	184.631	7.5285	170.831	7.41643	198.43	7.63249	0.0291924	0.403384	-0.19066
2171.38	1511.24	1380.93	1054.24	map	methionine aminopeptidase	b0168	1529.45	10.5788	1282.74	10.325	1776.16	10.7945	0.522884	0.389433	-0.519521
2226.29	1000.28	821.187	607.464	rpsB	30S ribosomal subunit protein S2	b0169	1163.81	10.1846	803.873	9.65082	1523.74	10.5734	1.15424	0.434912	-0.719535
366.416	128.634	119.608	120.478	tsf	protein chain elongation factor EF-Ts	b0170	183.784	7.52187	124.556	6.96065	243.012	7.92488	1.51021	-0.0104519	-0.0945031
177.917	61.2101	43.2991	41.9979	pyrH	UMP kinase	b0171	81.106	6.34174	51.604	5.68941	110.608	6.78931	1.53936	0.0440187	-0.543451
169.394	103.665	127.46	121.041	frr	ribosome-recycling factor	b0172	130.39	7.02669	112.353	6.81189	148.427	7.21361	0.708455	0.0745527	0.223563
74.404	113.489	77.787	74.4384	dxr	1-deoxy-D-xylulose 5-phosphate reductoisomerase	b0173	85.0297	6.4099	93.9639	6.55404	76.0955	6.24974	-0.609107	0.0634824	-0.60844
160.121	119.22	218.38	126.338	ispU	undecaprenyl diphosphate synthase	b0174	156.015	7.28554	122.779	6.93992	189.251	7.56415	0.425535	0.789547	0.0836629
163.273	110.689	243.429	114.539	cdsA	CDP-diglyceride synthetase	b0175	157.982	7.30362	112.614	6.81524	203.351	7.66783	0.560779	1.08766	0.0493261
187.873	101.998	143.415	112.453	rseP	intramembrane zinc metalloprotease	b0176	136.435	7.09207	107.225	6.7445	165.644	7.37194	0.88122	0.350872	0.140782
1059.94	979.138	1609.28	1227.07	bamA	outer membrane protein assembly factor BamA	b0177	1218.86	10.2513	1103.1	10.1074	1334.61	10.3822	0.114396	0.391203	0.325632
259.19	143.522	236.271	267.822	skp	periplasmic chaperone Skp	b0178	226.702	7.82465	205.672	7.6842	247.731	7.95263	0.852742	-0.180832	0.900006
1075.79	991.982	826.13	814.34	lpxD	UDP-3-O-(3-hydroxymyristoyl)glucosamine N-acyltransferase	b0179	927.06	9.85652	903.161	9.81884	950.96	9.89324	0.117011	0.020737	-0.284683
582.628	66.2022	72.7467	58.0741	fabZ	3-hydroxy-acyl-[acyl-carrier-protein] dehydratase	b0180	194.913	7.60668	62.1382	5.95741	327.687	8.35618	3.13762	0.324987	-0.188984
117.652	51.4508	43.764	50.3456	lpxA	UDP-N-acetylglucosamine acyltransferase	b0181	65.8031	6.04008	50.8982	5.66954	80.708	6.33464	1.19326	-0.202121	-0.0313278
46.704	60.8696	40.4474	61.3724	lpxB	lipid A disaccharide synthase	b0182	52.3483	5.71007	61.121	5.9336	43.5757	5.44545	-0.382175	-0.601543	0.0118691
90.203	69.5682	18.643	40.6955	rnhB	RNase HII	b0183	54.7774	5.77551	55.1319	5.78481	54.423	5.76614	0.374747	-1.12623	-0.773558
79.9547	36.4996	29.7726	29.6802	dnaE	DNA polymerase III subunit alpha	b0184	43.9768	5.45867	33.0899	5.04832	54.8636	5.77778	1.1313	0.00448428	-0.298378
56.4872	96.9749	72.6723	64.6607	accA	acetyl-CoA carboxyltransferase subunit alpha	b0185	72.6988	6.18386	80.8178	6.3366	64.5798	6.01301	-0.779687	0.168516	-0.584722
78.4105	70.7299	82.2747	94.2829	ldcC	lysine decarboxylase 2	b0186	81.4245	6.34739	82.5064	6.36643	80.3426	6.32809	0.148727	-0.196549	0.414676
113.94	347.364	349.001	281.575	yaeR	VOC domain-containing protein YaeR	b0187	272.97	8.0926	314.47	8.29678	231.471	7.85468	-1.60817	0.30971	-0.302926
55.0812	17.4658	23.1546	13.2324	tilS	tRNA(Ile)-lysidine synthetase	b0188	27.2335	4.76731	15.3491	3.94008	39.1179	5.28976	1.65703	0.807227	-0.400456
53.9029	105.517	66.0022	81.2223	rof	modulator of Rho-dependent transcription termination	b0189	76.6611	6.26042	93.3697	6.54488	59.9525	5.90575	-0.969044	-0.299361	-0.37753
67.2467	41.3815	40.57	25.4744	yaeQ	uncharacterized protein YaeQ	b0190	43.6681	5.44851	33.4279	5.06298	53.9083	5.75244	0.700479	0.671364	-0.699937
66.3247	36.3484	44.4092	28.1434	arfB	peptidyl-tRNA hydrolase, ribosome rescue factor	b0191	43.8064	5.45307	32.2459	5.01104	55.3669	5.79095	0.867655	0.658061	-0.369094
151.48	48.7881	43.9835	24.0902	nlpE	lipoprotein NlpE	b0192	67.0855	6.06793	36.4391	5.18742	97.7318	6.61076	1.63453	0.868516	-1.01808
33.55	22.8414	22.5724	14.7244	yaeF	peptidase C92 family protein	b0193	23.422	4.5498	18.7829	4.23135	28.0612	4.8105	0.554659	0.616351	-0.633447
73.6076	50.7211	51.8602	33.3194	proS	proline--tRNA ligase	b0194	52.3771	5.71086	42.0202	5.39301	62.7339	5.97117	0.537269	0.638267	-0.606224
63.8274	36.2826	34.5077	21.1039	trmO	tRNA m(6)t(6)A37 methyltransferase	b0195	38.9304	5.28283	28.6933	4.84264	49.1676	5.61963	0.814897	0.709409	-0.781769
735.496	723.628	782.075	396.972	rcsF	outer membrane lipoprotein RcsF	b0196	659.543	9.36532	560.3	9.13006	758.786	9.56755	0.0234701	0.97827	-0.866211
94.3761	59.8589	56.2217	48.382	metQ	L-methionine/D-methionine ABC transporter membrane anchored binding protein	b0197	64.7097	6.01591	54.1205	5.7581	75.2989	6.23456	0.656856	0.216654	-0.307095
46.3529	83.8609	50.1414	72.9971	metI	L-methionine/D-methionine ABC transporter membrane subunit	b0198	63.3381	5.985	78.429	6.29332	48.2472	5.59237	-0.855338	-0.541838	-0.200159
168.221	19.6226	27.9878	23.6007	metN	L-methionine/D-methionine ABC transporter ATP binding subunit	b0199	59.858	5.90347	21.6116	4.43374	98.1044	6.61625	3.09977	0.245967	0.26632
57.2064	186.365	100.195	112.091	gmhB	D-glycero-beta-D-manno-heptose-1,7-bisphosphate 7-phosphatase	b0200	113.965	6.83244	149.228	7.22138	78.7009	6.29831	-1.70388	-0.161857	-0.733457
3002.03	3070.6	2171.4	2366.5	rrsH	16S ribosomal RNA	b0201	2652.63	11.3732	2718.55	11.4086	2586.72	11.3369	-0.032581	-0.124127	-0.375764
0	0	0	0	ileV	tRNA-Ile	b0202	0	N/A	0	N/A	0	N/A	0	0	0
0	1.23358	4.28622	0	alaV	tRNA-Ala	b0203	1.37995	0.464617	0.616791	-0.697147	2.14311	1.09971	N/A	N/A	N/A
5304.04	1946	936.745	1033.45	rrlH	23S ribosomal RNA	b0204	2305.06	11.1706	1489.72	10.5408	3120.39	11.6075	1.44658	-0.141735	-0.913051
0	0	0	0	rrfH	5S ribosomal RNA	b0205	0	N/A	0	N/A	0	N/A	0	0	0
0	0	0	18.9313	aspU	tRNA-Asp	b0206	4.73284	2.2427	9.46567	3.2427	0	N/A	0	N/A	N/A
52.9275	22.855	19.718	17.3753	dkgB	methylglyoxal reductase DkgB	b0207	28.219	4.81859	20.1152	4.33021	36.3228	5.1828	1.21151	0.182477	-0.395471
22.0187	19.5701	20.4115	17.8563	yafC	putative LysR family transcriptional regulator YafC	b0208	19.9642	4.31934	18.7132	4.22599	21.2151	4.40702	0.170076	0.192945	-0.132218
63.4688	101.594	71.6439	82.7281	yafD	endonuclease/exonuclease/phosphatase domain-containing protein YafD	b0209	79.8588	6.31938	92.1611	6.52609	67.5564	6.07802	-0.678697	-0.207533	-0.296367
22.0276	52.2849	54.2051	41.1734	yafE	putative S-adenosylmethionine-dependent methyltransferase	b0210	42.4228	5.40677	46.7291	5.54625	38.1164	5.25234	-1.24708	0.396717	-0.344681
228.332	298.365	380.684	395.177	mltD	membrane-bound lytic murein transglycosylase D	b0211	325.64	8.34713	346.771	8.43784	304.508	8.25034	-0.385946	-0.0539052	0.405421
56.5371	80.111	37.7029	63.7107	gloB	hydroxyacylglutathione hydrolase GloB	b0212	59.5154	5.89519	71.9108	6.16814	47.12	5.55827	-0.502804	-0.756861	-0.330465
11.7193	58.352	36.1197	66.1146	yafS	putative S-adenosyl-L-methionine-dependent methyltransferase	b0213	43.0764	5.42883	62.2333	5.95961	23.9195	4.58012	-2.31589	-0.872184	0.180187
48.2797	83.7359	77.2619	85.2669	rnhA	ribonuclease HI	b0214	73.6361	6.20234	84.5014	6.4009	62.7708	5.97202	-0.79443	-0.142229	0.026139
111.637	144.343	83.4408	83.0585	dnaQ	DNA polymerase III subunit epsilon	b0215	105.62	6.72273	113.7	6.82909	97.5388	6.60791	-0.370682	0.00662571	-0.797297
408.371	209.42	22.563	59.1605	aspV	tRNA-Asp	b0216	174.879	7.45021	134.29	7.06921	215.467	7.75132	0.963478	-1.39068	-1.8237
349.033	35.4254	67.3471	22.8734	yafT	lipoprotein YafT	b0217	118.67	6.89081	29.1494	4.86539	208.19	7.70176	3.3005	1.55795	-0.631117
14.4088	32.9531	94.6416	75.4696	yafV	2-oxoglutaramate amidase	b0219	54.3683	5.76469	54.2114	5.76052	54.5252	5.76885	-1.19347	0.326578	1.19548
64.7498	65.0727	314.413	124.936	ivy	periplasmic chaperone, inhibitor of vertebrate C-type lysozyme	b0220	142.293	7.15272	95.0043	6.56992	189.582	7.56668	-0.00717735	1.33147	0.941063
111.665	42.1406	190.589	24.1213	fadE	acyl-CoA dehydrogenase	b0221	92.129	6.52558	33.1309	5.05011	151.127	7.23962	1.4059	2.98208	-0.8049
93.9828	346.996	253.645	262.674	lpcA	D-sedoheptulose 7-phosphate isomerase	b0222	239.324	7.90282	304.835	8.25189	173.814	7.4414	-1.88445	-0.0504633	-0.401649
157.399	323.982	187.124	146.072	yafJ	putative amidotransferase	b0223	203.644	7.66991	235.027	7.87668	172.262	7.42846	-1.04148	0.357317	-1.14924
28.9678	68.1949	99.5722	54.8364	yafK	L,D-transpeptidase domain-containing protein YafK	b0224	62.8928	5.97482	61.5156	5.94288	64.27	6.00607	-1.23521	0.86061	-0.31453
282.099	381.057	349.104	403.614	yafQ	ribosome-dependent mRNA interferase toxin YafQ	b0225	353.969	8.46748	392.336	8.61595	315.602	8.30196	-0.433808	-0.209319	0.0829692
216.426	1100.96	876.787	776.796	dinJ	antitoxin/DNA-binding transcriptional repressor DinJ	b0226	742.742	9.53672	938.878	9.87479	546.607	9.09436	-2.34681	0.174691	-0.503155
16.0675	10.0002	12.5234	6.88365	yafL	NlpC/P60 family protein YafL	b0227	11.3687	3.50699	8.44194	3.07757	14.2954	3.83748	0.68411	0.86338	-0.538789
24.9542	132.91	66.1754	42.9313	rayT	REP-associated tyrosine transposase	b0228	66.7427	6.06054	87.9205	6.45813	45.5648	5.50985	-2.41309	0.624264	-1.63034
84.3386	17.7561	17.9946	15.127	dinB	DNA polymerase IV	b0231	33.8041	5.07912	16.4415	4.03927	51.1666	5.67713	2.24788	0.250435	-0.231189
37.7862	72.7058	85.6856	77.6786	yafN	antitoxin YafN	b0232	68.4641	6.09727	75.1922	6.23251	61.7359	5.94804	-0.944209	0.141535	0.0954475
18.4044	19.0324	27.2141	16.1359	yafO	ribosome-dependent mRNA interferase toxin YafO	b0233	20.1967	4.33605	17.5842	4.1362	22.8092	4.51155	-0.0484095	0.754078	-0.238181
10.807	21.7306	16.5393	8.5811	yafP	putative acyltransferase with acyl-CoA N-acyltransferase domain	b0234	14.4145	3.84945	15.1559	3.9218	13.6732	3.77327	-1.00777	0.946667	-1.3405
160.654	245.955	114.244	176.007	pepD	peptidase D	b0237	174.215	7.44473	210.981	7.72097	137.449	7.10276	-0.614435	-0.62351	-0.48276
137.424	764.111	993.227	605.793	gpt	xanthine-guanine phsophoribosyltransferase	b0238	625.139	9.28803	684.952	9.41986	565.325	9.14294	-2.47515	0.713299	-0.334958
29.7938	59.1128	63.5807	60.5429	frsA	fermentation-respiration switch protein	b0239	53.2576	5.73491	59.8279	5.90275	46.6872	5.54496	-0.988459	0.0706303	0.0344872
5.17086	5.32683	7.095	2.58827	phoE	outer membrane porin PhoE	b0241	5.04524	2.33492	3.95755	1.98461	6.13293	2.61658	-0.0428713	1.45481	-1.04129
74.3612	73.626	100.913	72.9517	proB	glutamate 5-kinase	b0242	80.4629	6.33025	73.2889	6.19552	87.6369	6.45347	0.0143344	0.468093	-0.0132745
140.092	131.133	195.305	160.273	proA	glutamate-5-semialdehyde dehydrogenase	b0243	156.701	7.29187	145.703	7.18689	167.698	7.38972	0.0953385	0.285195	0.289495
708.568	2174.8	1002.26	768.017	thrW	tRNA-Thr	b0244	1163.41	10.1841	1471.41	10.523	855.415	9.74048	-1.61791	0.384049	-1.50168
38.5391	10.4169	2.38123	3.90713	ykfI	CP4-6 prophage; toxin of the YkfI-YafW toxin-antitoxin system	b0245	13.8111	3.78775	7.16202	2.84037	20.4601	4.35474	1.88739	-0.714398	-1.41475
11.8422	2.35855	10.756	0.955001	yafW	antitoxin of the YkfI-YafW toxin-antitoxin pair	b0246	6.47793	2.69553	1.65677	0.728376	11.2991	3.49813	2.32797	3.49349	-1.30432
30.7897	6.68255	0.5691	0	ykfG	CP4-6 prophage; RadC-like JAB domain-containing protein YkfG	b0247	9.51033	3.2495	3.34127	1.7404	15.6794	3.9708	2.20398	N/A	N/A
79.1724	19.404	6.74216	4.10214	yafX	CP4-6 prophage; protein YafX	b0248	27.3552	4.77374	11.7531	3.55497	42.9573	5.42483	2.02864	0.716836	-2.24191
0	3.51571	3.39326	1.51845	ykfF	CP4-6 prophage; protein YkfF	b0249	2.10685	1.07509	2.51708	1.33175	1.69663	0.762672	N/A	1.16007	-1.21121
300.541	1390.66	968.906	1139.75	ykfB	CP4-6 prophage; protein YkfB	b0250	949.963	9.89173	1265.2	10.3052	634.724	9.30998	-2.21013	-0.234285	-0.287053
55.1302	135.561	118.122	105.334	yafY	CP4-6 prophage; inner membrane lipoprotein YafY	b0251	103.537	6.694	120.447	6.91226	86.6261	6.43673	-1.29802	0.165307	-0.363966
67.803	4.21999	3.50059	3.25119	yafZ	CP4-6 prophage; conserved protein YafZ	b0252	19.6937	4.29966	3.73559	1.90134	35.6518	5.1559	4.00604	0.106632	-0.376273
110.49	27.3444	22.7474	16.0281	ykfA	CP4-6 prophage; putative GTP-binding protein YkfA	b0253	44.1525	5.46442	21.6862	4.43871	66.6187	6.05786	2.0146	0.505099	-0.770641
1000.85	208.793	459.115	206.061	perR	putative transcriptional regulator PerR	b0254	468.704	8.87253	207.427	7.69646	729.981	9.51172	2.26108	1.15578	-0.0189991
4.41307	4.23187	0.989701	0.26362	insI-1	IS30 transposase	b0256	2.47456	1.30717	2.24774	1.16848	2.70138	1.4337	0.060486	1.90853	-4.00476
8.54374	5.31753	3.88478	3.18	ykfC	CP4-6 prophage; PF00078 domain-containing protein YkfC	b0258	5.23151	2.38723	4.24877	2.08704	6.21426	2.63558	0.68411	0.288804	-0.741729
0	0	0	0.0597228	insH-1	CP4-6 prophage; IS5 transposase and trans-activator	b0259	0.0149307	-6.06557	0.0298614	-5.06557	0	N/A	0	N/A	N/A
75.7723	7.14493	9.43539	10.7719	mmuP	S-methyl-L-methionine transporter	b0260	25.7811	4.68824	8.95843	3.16325	42.6038	5.41291	3.40668	-0.191122	0.592284
61.9564	26.7289	17.4573	19.8554	mmuM	homocysteine S-methyltransferase	b0261	31.4995	4.97726	23.2922	4.54177	39.7068	5.31131	1.21285	-0.185704	-0.428868
22.4798	7.25303	4.35582	6.20723	afuC	CP4-6 prophage; ABC transporter ATP-binding protein AfuC	b0262	10.074	3.33256	6.73013	2.75064	13.4178	3.74608	1.63197	-0.511007	-0.224634
0	0	0	0	insB-2	IS1 protein InsB	b0264	0	N/A	0	N/A	0	N/A	0	0	0
0	0	0	0	insA-2	IS1 protein InsA	b0265	0	N/A	0	N/A	0	N/A	0	0	0
26.8221	20.8338	16.5506	21.1112	yagB	orphan antitoxin YagB	b0266	21.3294	4.41477	20.9725	4.39043	21.6863	4.43871	0.364492	-0.351128	0.0190837
10.2704	0.730537	0.940124	0.578458	yagA	CP4-6 prophage; integrase core domain-containing protein YagA	b0267	3.12988	1.64611	0.654497	-0.611541	5.60527	2.48678	3.81339	0.700639	-0.336745
13.0499	103.138	65.1625	90.1382	yagE	CP4-6 prophage; putative 2-keto-3-deoxygluconate aldolase	b0268	67.8721	6.08475	96.638	6.59452	39.1062	5.28933	-2.98247	-0.468097	-0.194361
49.943	45.0182	37.9052	46.2634	yagF	CP4-6 prophage; D-xylonate dehydratase	b0269	44.7824	5.48486	45.6408	5.51225	43.9241	5.45694	0.149774	-0.287476	0.0393628
42.75	21.9636	13.7791	14.2293	yagG	putative D-xylonate transporter YagG	b0270	23.1805	4.53484	18.0965	4.17764	28.2646	4.82092	0.960809	-0.0463801	-0.626251
11.2203	18.9134	36.397	30.4256	yagH	CP4-6 prophage; putative xylosidase/arabinosidase	b0271	24.2391	4.59926	24.6695	4.62466	23.8086	4.57341	-0.753295	0.258533	0.685878
35.7232	48.5436	31.9744	27.048	xynR	CP4-6 prophage; DNA-binding transcriptional repressor XynR	b0272	35.8223	5.16279	37.7958	5.24016	33.8488	5.08103	-0.442422	0.241394	-0.843757
0	3.918	7.61711	4.77443	argF	CP4-6 prophage; ornithine carbamoyltransferase ArgF	b0273	4.07739	2.02764	4.34622	2.11976	3.80855	1.92924	N/A	0.673913	0.285212
0	0	0	0	insB-3	IS1 protein InsB	b0274	0	N/A	0	N/A	0	N/A	0	0	0
0	0	0	0	insA-3	IS1 protein InsA	b0275	0	N/A	0	N/A	0	N/A	0	0	0
13.8903	16.2657	14.1664	8.87838	yagJ	CP4-6 prophage; protein YagJ	b0276	13.3002	3.73338	12.5721	3.65215	14.0283	3.81027	-0.227759	0.674105	-0.873469
14.7149	10.3172	5.97473	3.003	yagK	CP4-6 prophage; uncharacterized protein YagK	b0277	8.50247	3.08788	6.66011	2.73555	10.3448	3.37084	0.512224	0.992471	-1.78058
0	3.35308	1.70877	2.78057	yagL	CP4-6 prophage; resolvase-like catalytic domain-containing protein YagL	b0278	1.9606	0.971298	3.06683	1.61675	0.854383	-0.227045	N/A	-0.702426	-0.270108
3.74379	0.986865	0.571496	0.852464	yagM	CP4-6 prophage; protein YagM	b0279	1.53865	0.62167	0.919665	-0.12082	2.15764	1.10946	1.92358	-0.576895	-0.211214
357.795	6094.53	4298.19	5305.56	yagN	CP4-6 prophage; protein YagN	b0280	4014.02	11.9708	5700.04	12.4768	2327.99	11.1849	-4.09031	-0.303776	-0.20001
42.3352	200.955	206.395	181.044	intF	CP4-6 prophage; putative phage integrase	b0281	157.682	7.30088	190.999	7.57742	124.365	6.95844	-2.24694	0.189073	-0.150534
66.8868	5.01837	6.20859	4.13787	yagP	putative LysR family substrate binding domain-containing protein YagP	b0282	20.5629	4.36197	4.57812	2.19475	36.5477	5.19171	3.73643	0.585377	-0.278328
136.349	17.0459	17.0762	11.7414	paoD	molybdenum cofactor insertion chaperone for PaoABC	b0283	45.553	5.50947	14.3936	3.84736	76.7124	6.26139	2.99981	0.540381	-0.537813
2.74002	17.011	12.1472	13.7275	paoC	aldehyde dehydrogenase: molybdenum cofactor-binding subunit	b0284	11.4064	3.51178	15.3692	3.94197	7.44362	2.896	-2.63421	-0.176445	-0.309394
22.2329	17.2418	17.5868	11.551	paoB	aldehyde dehydrogenase, FAD-binding subunit	b0285	17.1531	4.1004	14.3964	3.84764	19.9098	4.31541	0.366786	0.606472	-0.577888
8.73233	11.0057	7.31764	5.19354	paoA	aldehyde dehydrogenase, Fe-S subunit	b0286	8.0623	3.01119	8.09962	3.01785	8.02498	3.0045	-0.333812	0.494658	-1.08346
22.0438	37.3484	6.97411	20.3448	yagU	inner membrane protein that contributes to acid resistance	b0287	21.6778	4.43815	28.8466	4.85033	14.509	3.85887	-0.760675	-1.54458	-0.876389
0	3.97737	15.136	2.76082	ykgJ	putative zinc- or iron-chelating domain-containing protein YkgJ	b0288	5.46854	2.45116	3.36909	1.75236	7.568	2.91991	N/A	2.45481	-0.526716
7.67993	6.72484	9.08687	3.16077	ecpE	putative fimbrial chaperone EcpE	b0289	6.6631	2.73619	4.94281	2.30533	8.3834	3.06754	0.191594	1.52351	-1.08922
33.0998	25.7191	17.8662	14.7412	ecpD	fimbrial adhesin EcpD	b0290	22.8566	4.51454	20.2301	4.33843	25.483	4.67146	0.36398	0.277383	-0.80299
25.4185	8.46219	7.86656	6.20365	ecpC	putative fimbrial usher protein EcpC	b0291	11.9877	3.58349	7.33292	2.87439	16.6425	4.0568	1.58678	0.342615	-0.447914
0	0.980965	2.51578	0	ecpB	putative fimbrial chaperone EcpB	b0292	0.874186	-0.193988	0.490482	-1.02773	1.25789	0.331006	N/A	N/A	N/A
70.1287	9.88543	22.3447	5.2681	ecpA	common pilus major subunit	b0293	26.9067	4.7499	7.57677	2.92158	46.2367	5.53097	2.82663	2.08458	-0.908022
10.5137	0	3.21527	1.4388	ecpR	DNA-binding transcriptional dual regulator MatA	b0294	3.79194	1.92294	0.719402	-0.47513	6.86449	2.77915	N/A	1.16007	N/A
0	0	1.66686	2.39756	ykgL	uncharacterized protein YkgL	b0295	1.0161	0.0230493	1.19878	0.261564	0.833432	-0.262863	0	-0.524427	N/A
0	2.84098	0	0	ykgM	putative ribosomal protein	b0296	0.710244	-0.493614	1.42049	0.506386	0	N/A	N/A	0	N/A
0	0	0	0	insE-1	IS3 element protein InsE	b0298	0	N/A	0	N/A	0	N/A	0	0	0
0	0	1.5029	0	insF-1	IS3 element protein InsF	b0299	0.375724	-1.41225	0	N/A	0.751448	-0.412254	0	N/A	0
0	1.42049	3.38183	1.43154	rclC	reactive chlorine species resistance protein C	b0301	1.55846	0.640125	1.42601	0.511986	1.69092	0.757806	N/A	1.24024	0.0111785
0	3.16463	0	0	rclB	DUF1471 domain-containing protein RclB	b0303	0.791158	-0.337963	1.58232	0.662037	0	N/A	N/A	0	N/A
12.7799	7.49452	4.25821	6.36696	rclA	putative pyridine nucleotide-disulfide oxidoreductase RclA	b0304	7.7249	2.94952	6.93074	2.79301	8.51906	3.09069	0.769971	-0.580359	-0.235231
0	17.2153	8.44545	9.16399	rclR	DNA-binding transcriptional activator RclR	b0305	8.70619	3.12204	13.1897	3.72133	4.22272	2.07817	N/A	-0.117802	-0.909645
8.89151	353.784	267.012	270.706	ykgE	putative lactate utilization oxidoreductase YkgE	b0306	225.098	7.81441	312.245	8.28654	137.952	7.10802	-5.3143	-0.0198243	-0.386142
9.88922	141.81	96.2279	104.973	ykgF	putative amino acid dehydrogenase with NAD(P)-binding domain and ferridoxin-like domain	b0307	88.2251	6.46312	123.392	6.9471	53.0586	5.72951	-3.84196	-0.125492	-0.43394
18.6668	16.5683	11.6229	13.5264	ykgG	DUF162 domain-containing lactate utilization protein YkgG	b0308	15.0961	3.9161	15.0474	3.91144	15.1448	3.92075	0.172048	-0.218813	-0.292641
0	0.840827	0	0.635525	ykgH	uncharacterized protein YkgH	b0310	0.369088	-1.43796	0.738176	-0.437963	0	N/A	N/A	N/A	-0.403859
12.2823	12.231	14.3609	12.104	betA	choline dehydrogenase	b0311	12.7446	3.67181	12.1675	3.60496	13.3216	3.7357	0.00603827	0.246667	-0.0150573
81.4265	53.7818	71.9472	51.5428	betB	betaine aldehyde dehydrogenase	b0312	64.6746	6.01513	52.6623	5.7187	76.6869	6.26091	0.59838	0.481168	-0.0613465
159.151	54.3699	168.232	95.3422	betI	DNA-binding transcriptional repressor BetI	b0313	119.274	6.89813	74.8561	6.22605	163.691	7.35483	1.54951	0.819263	0.810308
88.406	27.3329	47.6458	31.5635	betT	choline:H(+) symporter	b0314	48.737	5.60695	29.4482	4.88011	68.0259	6.08801	1.69351	0.594091	0.20762
67.6049	26.6019	27.9687	17.5131	pdeL	DNA-binding transcriptional activator/c-di-GMP phosphodiesterase PdeL	b0315	34.9221	5.12607	22.0575	4.4632	47.7868	5.57854	1.3456	0.675379	-0.603094
126.334	54.1612	42.8867	25.1285	yahB	putative LysR-type DNA-binding transcriptional regulator YahB	b0316	62.1277	5.95717	39.6449	5.30906	84.6106	6.40277	1.22192	0.771206	-1.10794
28.357	3.57689	1.30824	0	yahC	uncharacterized protein YahC	b0317	8.31055	3.05494	1.78845	0.838706	14.8326	3.8907	2.98693	N/A	N/A
0	4.02237	4.47955	7.81777	yahD	ankyrin repeat-containing protein YahD	b0318	4.07992	2.02854	5.92007	2.56561	2.23978	1.16335	N/A	-0.803403	0.958711
31.8177	3.68932	7.28922	2.81195	yahE	DUF2877 domain-containing protein YahE	b0319	11.402	3.51122	3.25063	1.70072	19.5534	4.28935	3.1084	1.3742	-0.391786
4.50049	4.42113	2.24464	3.60976	yahF	putative acyl-CoA synthetase YahF	b0320	3.694	1.88519	4.01544	2.00556	3.37256	1.75385	0.0256671	-0.685419	-0.292514
9.55387	6.73906	4.74435	5.30763	yahG	DUF1116 domain-containing protein YahG	b0321	6.58622	2.71945	6.02334	2.59056	7.14911	2.83776	0.503538	-0.161857	-0.34448
0	14.2049	7.12927	4.09011	yahH	putative uncharacterized protein YahH	b0322	6.35606	2.66813	9.14749	3.19338	3.56464	1.83375	N/A	0.801617	-1.79618
0	3.25323	3.53955	1.21348	yahI	carbamate kinase-like protein YahI	b0323	2.00157	1.00113	2.23336	1.15921	1.76978	0.823566	N/A	1.54441	-1.42272
8.1688	20.5401	10.4816	12.2969	yahJ	putative deaminase with metallo-dependent hydrolase domain	b0324	12.8718	3.68615	16.4185	4.03725	9.32518	3.22113	-1.33025	-0.230444	-0.740142
56.1286	326.704	218.927	660.772	yahK	aldehyde reductase, NADPH-dependent	b0325	315.633	8.3021	493.738	8.9476	137.528	7.10358	-2.54118	-1.59371	1.01617
0	0	0	0.818773	yahL	uncharacterized protein YahL	b0326	0.204693	-2.28846	0.409386	-1.28846	0	N/A	0	N/A	N/A
132.416	4.19217	22.07	13.3327	yahM	uncharacterized protein YahM	b0327	43.0027	5.42636	8.76246	3.13134	77.2429	6.27133	4.98123	0.727111	1.6692
97.2275	29.9951	17.0471	13.8288	yahN	putative amino acid exporter	b0328	39.5246	5.30468	21.9119	4.45365	57.1373	5.83636	1.69664	0.301854	-1.11706
110.519	1585.63	705.208	692.106	yahO	DUF1471 domain-containing protein YahO	b0329	773.367	9.59501	1138.87	10.1534	407.863	8.67194	-3.8427	0.0270558	-1.196
3.32208	5.55306	2.22369	2.02843	prpR	DNA-binding transcriptional dual regulator PrpR	b0330	3.28181	1.71449	3.79074	1.92248	2.77288	1.47139	-0.741196	0.13259	-1.45292
0	1.89398	1.70615	0.477179	prpB	2-methylisocitrate lyase	b0331	1.01933	0.0276188	1.18558	0.245595	0.853075	-0.229255	N/A	1.83814	-1.98882
9.01221	2.4039	0.510439	1.45356	prpC	2-methylcitrate synthase	b0333	3.34503	1.74202	1.92873	0.947652	4.76132	2.25136	1.9065	-1.50978	-0.725787
15.9503	3.16381	6.65565	4.05757	prpD	2-methylcitrate dehydratase	b0334	7.45682	2.89856	3.61069	1.85228	11.303	3.49863	2.33384	0.713963	0.358952
19.0586	5.018	3.8554	4.50627	prpE	propionyl-CoA synthetase	b0335	8.10956	3.01962	4.76214	2.25161	11.457	3.51816	1.92526	-0.225051	-0.15518
104.606	28.1257	23.0526	19.3301	codB	cytosine transporter	b0336	43.7786	5.45215	23.7279	4.56851	63.8293	5.99615	1.89501	0.254079	-0.541035
169.814	69.2919	46.1737	64.7589	codA	cytosine/isoguanine deaminase	b0337	87.5095	6.45137	67.0254	6.06664	107.994	6.7548	1.29319	-0.488007	-0.0976089
17.9922	14.792	6.09279	6.34375	cynR	DNA-binding transcriptional dual regulator CynR	b0338	11.3052	3.49891	10.5679	3.40161	12.0425	3.59006	0.282556	-0.0582347	-1.22141
0	6.81834	8.96643	1.65649	cynT	carbonic anhydrase 1	b0339	4.36032	2.12443	4.23742	2.08319	4.48322	2.16453	N/A	2.4364	-2.04129
0	10.5496	1.72905	8.1242	cynS	cyanase	b0340	5.10071	2.3507	9.3369	3.22294	0.864525	-0.210021	N/A	-2.23225	-0.376892
14.346	5.2761	2.86738	3.31299	cynX	cyanate transporter	b0341	6.45061	2.68943	4.29454	2.1025	8.60667	3.10546	1.4431	-0.2084	-0.671339
33.5355	4.5957	2.66138	5.95471	lacA	galactoside O-acetyltransferase	b0342	11.6868	3.54681	5.2752	2.39923	18.0984	4.17779	2.86733	-1.16186	0.373749
35.4359	21.083	33.7269	16.4196	lacY	lactose permease	b0343	26.6664	4.73695	18.7513	4.22892	34.5814	5.11193	0.74913	1.03848	-0.360661
19.1046	24.3603	18.0797	29.5296	lacZ	beta-galactosidase	b0344	22.7686	4.50897	26.9449	4.75194	18.5922	4.21662	-0.350611	-0.707787	0.277627
141.001	47.9582	80.7615	58.1582	lacI	DNA-binding transcriptional repressor LacI	b0345	81.9697	6.35702	53.0582	5.7295	110.881	6.79287	1.55585	0.473683	0.278207
25.7376	19.6722	25.7139	7.86536	mhpR	DNA-binding transcriptional activator MhpR	b0346	19.7473	4.30358	13.7688	3.78333	25.7257	4.68514	0.387717	1.70896	-1.32257
15.2668	5.40553	9.74976	2.69947	mhpA	putative 3-(3-hydroxyphenyl)propanoate/3-hydroxycinnamate hydroxylase	b0347	8.2804	3.0497	4.0525	2.01881	12.5083	3.64481	1.49789	1.85269	-1.00176
14.9437	0.198417	1.66611	0.771277	mhpB	3-carboxyethylcatechol 2,3-dioxygenase	b0348	4.39488	2.13582	0.484847	-1.0444	8.30491	3.05396	6.23486	1.11116	1.95871
292.1	16.3282	28.9308	12.2597	mhpC	2-hydroxy-6-ketonona-2,4-dienedioate hydrolase	b0349	87.4048	6.44964	14.294	3.83733	160.516	7.32657	4.16102	1.23868	-0.413445
4.18424	0.578717	4.96002	2.0246	mhpD	2-hydroxypentadienoate hydratase	b0350	2.9369	1.55429	1.30166	0.380352	4.57213	2.19287	2.85404	1.29271	1.80671
11.6816	21.0967	51.3806	31.0396	mhpF	acetaldehyde dehydrogenase (acylating)	b0351	28.7996	4.84798	26.0682	4.70422	31.5311	4.9787	-0.852786	0.727111	0.557094
11.6985	15.9952	11.1904	10.1829	mhpE	4-hydroxy-2-oxovalerate aldolase	b0352	12.2668	3.61668	13.0891	3.71029	11.4445	3.51658	-0.45131	0.136111	-0.651489
34.6443	0.69618	4.34516	2.60592	mhpT	3-hydroxyphenylpropionate/3- hydroxycinnamate:H(+) symporter	b0353	10.5729	3.4023	1.65105	0.723385	19.4947	4.28501	5.63701	0.737616	1.90426
165.626	46.008	52.4824	31.9437	yaiL	DUF2058 domain-containing protein YaiL	b0354	74.0151	6.20975	38.9759	5.28451	109.054	6.7689	1.84797	0.716302	-0.526353
99.5638	32.7121	36.5854	18.4253	frmB	S-formylglutathione hydrolase FrmB	b0355	46.8217	5.5491	25.5687	4.67631	68.0746	6.08904	1.6058	0.989575	-0.828133
282.945	49.4944	30.4721	38.3033	frmA	S-(hydroxymethyl)glutathione dehydrogenase	b0356	100.304	6.64823	43.8988	5.45611	156.709	7.29194	2.51518	-0.32998	-0.369797
345.2	47.2158	54.2922	43.1328	frmR	DNA-binding transcriptional repressor FrmR	b0357	122.46	6.93617	45.1743	5.49743	199.746	7.64202	2.87009	0.331957	-0.130483
68.3588	12.9606	17.8869	6.04242	yaiO	outer membrane protein YaiO	b0358	26.3122	4.71766	9.5015	3.24815	43.1229	5.43038	2.399	1.56571	-1.10093
0	0	0	0	insC-1	IS2 element protein InsA	b0360	0	N/A	0	N/A	0	N/A	0	0	0
0	3.93221	2.45693	1.676	insD-1	IS2 element protein	b0361	2.01628	1.0117	2.8041	1.48754	1.22846	0.296856	N/A	0.551838	-1.23032
15.5729	6.42246	7.48388	4.41455	yaiP	putative glucosyltransferase	b0363	8.47345	3.08295	5.4185	2.43789	11.5284	3.52712	1.27784	0.761521	-0.54086
0	0	1.16757	0.870797	yaiS	putative deacetylase YaiS	b0364	0.509592	-0.972584	0.435398	-1.19959	0.583787	-0.776487	0	0.423105	N/A
0	1.16825	3.43907	0.819932	tauA	taurine ABC transporter periplasmic binding protein	b0365	1.35681	0.440221	0.994092	-0.00854881	1.71953	0.782017	N/A	2.06844	-0.510774
16.6716	5.24915	6.78652	2.8471	tauB	taurine ABC transporter ATP binding subunit	b0366	7.88859	2.97977	4.04812	2.01725	11.729	3.55201	1.66724	1.25318	-0.882591
2.50145	2.60423	3.80307	0.660196	tauC	taurine ABC transporter membrane subunit	b0367	2.39224	1.25836	1.63221	0.706828	3.15226	1.65639	-0.0580921	2.5262	-1.97989
37.5698	27.2894	25.6804	22.955	tauD	taurine dioxygenase	b0368	28.3736	4.82648	25.1222	4.65089	31.6251	4.983	0.461233	0.161862	-0.249531
112.781	210.005	204.584	165.145	hemB	porphobilinogen synthase	b0369	173.129	7.4357	187.575	7.55132	158.683	7.31	-0.896894	0.308958	-0.346688
0	0	0	0	insF-2	IS3 element protein InsF	b0372	0	N/A	0	N/A	0	N/A	0	0	0
0	0	0	0	insE-2	IS3 element protein InsE	b0373	0	N/A	0	N/A	0	N/A	0	0	0
8.75069	3.15512	1.21809	1.26538	iprA	putative DNA-binding transcriptional regulator IprA	b0375	3.59732	1.84692	2.21025	1.14421	4.98439	2.31742	1.4717	-0.0549421	-1.31813
68.9424	26.7979	42.6179	31.2082	ampH	peptidoglycan DD-carboxypeptidase/peptidoglycan DD-endopeptidase	b0376	42.3916	5.40571	29.0031	4.85813	55.7802	5.80168	1.36327	0.449533	0.219807
50.7352	8.98362	58.0272	29.399	sbmA	peptide antibiotic/peptide nucleic acid transporter	b0377	36.7863	5.2011	19.1913	4.26238	54.3812	5.76504	2.49762	0.980962	1.7104
44.5364	20.206	34.7073	22.5202	yaiW	surface-exposed outer membrane lipoprotein	b0378	30.4925	4.93038	21.3631	4.41705	39.6218	5.30822	1.1402	0.624018	0.156441
8.53097	0.60681	4.74397	0	yaiY	inner membrane protein	b0379	3.47044	1.79512	0.303405	-1.72068	6.63747	2.73063	3.81339	N/A	N/A
34.4758	901.429	190.915	244.948	yaiZ	DUF2754 domain-containing protein YaiZ	b0380	342.942	8.42182	573.189	9.16287	112.695	6.81628	-4.70856	-0.35955	-1.87974
162.498	91.1836	99.1142	63.5115	ddlA	D-alanine--D-alanine ligase A	b0381	104.077	6.7015	77.3476	6.27328	130.806	7.03128	0.833571	0.642074	-0.521757
406.881	1875.76	1197.96	817.753	iraP	anti-adaptor protein for sigma(S) stabilization	b0382	1074.59	10.0696	1346.76	10.3953	802.422	9.64822	-2.2048	0.550847	-1.19774
74.8642	62.369	47.9274	26.2083	phoA	alkaline phosphatase	b0383	52.8422	5.72362	44.2887	5.46887	61.3958	5.94007	0.263446	0.870826	-1.25081
24.0496	137.854	114.504	164.806	psiF	PsiF family protein	b0384	110.303	6.78533	151.33	7.24155	69.2768	6.1143	-2.51905	-0.525374	0.257634
2.53079	7.30864	16.5893	11.2659	dgcC	diguanylate cyclase DgcC	b0385	9.42366	3.23629	9.28728	3.21526	9.56003	3.25702	-1.53001	0.558284	0.624292
108.093	116.438	129.162	125.975	proC	pyrroline-5-carboxylate reductase	b0386	119.917	6.90589	121.207	6.92132	118.627	6.89029	-0.107289	0.036038	0.11358
58.6614	72.1014	113.552	89.1884	yaiI	DUF188 domain-containing protein YaiI	b0387	83.3758	6.38156	80.6449	6.33351	86.1068	6.42806	-0.297615	0.348428	0.306829
154.936	41.251	61.9448	55.1849	aroL	shikimate kinase 2	b0388	78.3293	6.29148	48.2179	5.5915	108.441	6.76076	1.90918	0.166709	0.419845
46.092	416.514	498.809	728.857	yaiA	protein YaiA	b0389	422.568	8.72304	572.685	9.1616	272.451	8.08985	-3.17577	-0.547147	0.807272
33.0481	16.8699	42.8412	15.4085	aroM	protein AroM	b0390	27.0419	4.75712	16.1392	4.01249	37.9446	5.24582	0.970119	1.47527	-0.130724
160.543	460.537	219.264	191.804	ppnP	nucleoside phosphorylase PpnP	b0391	258.037	8.01143	326.171	8.34948	189.903	7.56912	-1.52036	0.193034	-1.26368
69.1638	78.4352	215.085	78.7197	rdgC	nucleoid-associated protein RdgC	b0393	110.351	6.78596	78.5775	6.29604	142.124	7.15101	-0.181484	1.45011	0.00522369
22.3712	58.9948	47.6027	43.098	mak	manno(fructo)kinase	b0394	43.0167	5.42682	51.0464	5.67374	34.9869	5.12874	-1.39895	0.143423	-0.452967
28.9189	29.8266	35.1868	19.7335	araJ	putative transport protein AraJ	b0396	28.4165	4.82865	24.7801	4.63111	32.0529	5.00238	-0.0445878	0.834391	-0.595957
18.3684	24.8159	17.045	13.5295	sbcC	ATP dependent, structure specific DNA nuclease - SbcC subunit	b0397	18.4397	4.20474	19.1727	4.26098	17.7067	4.14622	-0.43404	0.333239	-0.875153
40.3816	35.6929	44.5439	31.0001	sbcD	ATP dependent, structure specific DNA nuclease - SbcD subunit	b0398	37.9046	5.2443	33.3465	5.05946	42.4628	5.40813	0.178062	0.522954	-0.20336
531.308	3.53269	8.34053	4.48934	phoB	DNA-binding transcriptional dual regulator PhoB	b0399	136.918	7.09716	4.01101	2.00397	269.824	8.07587	7.23264	0.893638	0.345734
110.127	15.2637	24.2555	12.1851	phoR	sensory histidine kinase PhoR	b0400	40.4578	5.33835	13.7244	3.77867	67.1912	6.0702	2.85099	0.993194	-0.324983
48.4991	28.3387	47.629	22.1786	brnQ	branched chain amino acid transporter BrnQ	b0401	36.6614	5.19619	25.2587	4.65871	48.0641	5.58689	0.775184	1.10267	-0.353607
76.0563	15.9665	18.7691	12.1565	proY	putative transporter ProY	b0402	30.7371	4.94191	14.0615	3.81368	47.4127	5.5672	2.25202	0.626639	-0.393328
413.617	63.0697	77.7141	57.1574	malZ	maltodextrin glucosidase	b0403	152.89	7.25635	60.1135	5.90962	245.666	7.94055	2.71328	0.443236	-0.142007
11.6469	18.3638	19.3101	18.1588	acpH	acyl carrier protein phosphodiesterase	b0404	16.8699	4.07638	18.2613	4.19072	15.4785	3.95219	-0.656927	0.0886861	-0.0161979
101.09	44.4688	60.3246	37.0326	queA	tRNA preQ1(34) S-adenosylmethionine ribosyltransferase-isomerase	b0405	60.729	5.92431	40.7507	5.34875	80.7072	6.33463	1.18477	0.703949	-0.263997
488.254	1914.61	2164.08	2096.65	tgt	tRNA-guanine transglycosylase	b0406	1665.9	10.7021	2005.63	10.9698	1326.17	10.373	-1.97134	0.0456701	0.131037
1432.25	2153.77	2473.64	2411.1	yajC	Sec translocon accessory complex subunit YajC	b0407	2117.69	11.0483	2282.43	11.1564	1952.94	10.9314	-0.588574	0.0369409	0.16283
183.196	132.258	148.892	136.792	secD	Sec translocon accessory complex subunit SecD	b0408	150.285	7.23155	134.525	7.07173	166.044	7.37542	0.470041	0.122282	0.048635
134.632	150.37	174.886	143.222	secF	Sec translocon accessory complex subunit SecF	b0409	150.777	7.23628	146.796	7.19767	154.759	7.27388	-0.159498	0.288159	-0.0702653
97.9329	485.195	262.724	371.235	yajD	HNH nuclease family protein	b0410	304.272	8.24922	428.215	8.74219	180.328	7.49448	-2.3087	-0.498785	-0.38623
86.5925	153.393	57.1141	55.8653	tsx	nucleoside-specific channel-forming protein Tsx	b0411	88.2413	6.46338	104.629	6.70914	71.8533	6.16698	-0.824923	0.0318951	-1.45721
167.718	147.92	234.361	137.785	yajI	putative lipoprotein YajI	b0412	171.946	7.42581	142.853	7.15839	201.04	7.65134	0.181222	0.76631	-0.102395
1459.04	663.349	765.399	678.512	nrdR	NrdR transcriptional repressor	b0413	891.576	9.80021	670.93	9.39002	1112.22	10.1192	1.13718	0.173838	0.032606
1333.21	424.263	513.12	503.18	ribD	fused diaminohydroxyphosphoribosylaminopyrimidine deaminase/5-amino-6-(5-phosphoribosylamino)uracil reductase	b0414	693.444	9.43764	463.721	8.85711	923.167	9.85045	1.65188	0.0282222	0.246116
143.117	105.297	134.29	99.8116	ribE	6,7-dimethyl-8-ribityllumazine synthase	b0415	120.629	6.91443	102.554	6.68024	138.703	7.11586	0.44273	0.428067	-0.0771855
26.4504	15.8486	11.634	6.65226	nusB	transcription antitermination protein NusB	b0416	15.1463	3.92089	11.2504	3.49191	19.0422	4.25113	0.738934	0.806434	-1.25244
80.476	148.105	106.308	113.216	thiL	thiamine monophosphate kinase	b0417	112.026	6.8077	130.661	7.02968	93.3921	6.54523	-0.879994	-0.0908275	-0.387544
204.617	115.068	152.311	137.392	pgpA	phosphatidylglycerophosphatase A	b0418	152.347	7.25122	126.23	6.97991	178.464	7.47949	0.83044	0.148721	0.255816
14.2908	125.868	100.343	159.227	yajO	1-deoxyxylulose-5-phosphate synthase YajO	b0419	99.9323	6.64288	142.548	7.1553	57.3169	5.84089	-3.13876	-0.666146	0.339171
63.7743	207.684	211.69	193.071	dxs	1-deoxy-D-xylulose-5-phosphate synthase	b0420	169.055	7.40135	200.377	7.64658	137.732	7.10572	-1.70334	0.132822	-0.10526
114.021	372.821	363.637	317.66	ispA	geranyl diphosphate/farnesyl diphosphate synthase	b0421	292.035	8.19	345.241	8.43146	238.829	7.89983	-1.70919	0.195014	-0.231
3978.13	4804.12	6483.78	4503.62	xseB	exodeoxyribonuclease VII subunit XseB	b0422	4942.41	12.271	4653.87	12.1842	5230.95	12.3529	-0.272184	0.525751	-0.09319
158.923	91.8111	171.307	95.2359	thiI	tRNA uridine 4-sulfurtransferase	b0423	129.319	7.01479	93.5235	6.54726	165.115	7.36733	0.791588	0.847005	0.0528369
22.939	10.6284	16.5357	8.42728	yajL	protein/nucleic acid deglycase 3	b0424	14.6326	3.87111	9.52785	3.25215	19.7373	4.30285	1.10987	0.972444	-0.334789
24.5686	99.2005	88.701	68.5967	panE	2-dehydropantoate 2-reductase	b0425	70.2667	6.13477	83.8986	6.39058	56.6348	5.82362	-2.01353	0.370811	-0.532208
100.269	42.3028	57.2716	54.0717	yajQ	nucleotide binding protein	b0426	63.4787	5.9882	48.1873	5.59058	78.7701	6.29958	1.24505	0.0829463	0.35412
30.4852	15.5223	47.4112	30.0798	yajR	putative major facilitator superfamily transport protein YajR	b0427	30.8746	4.94835	22.8011	4.51103	38.9482	5.28348	0.973762	0.656432	0.954449
154.267	412.257	126.133	147.994	cyoE	heme O synthase	b0428	210.163	7.71536	280.125	8.12993	140.2	7.13135	-1.41811	-0.230586	-1.47801
458.174	77.8427	42.9402	56.3208	cyoD	cytochrome bo3 ubiquinol oxidase subunit 4	b0429	158.819	7.31124	67.0817	6.06785	250.557	7.969	2.55726	-0.391339	-0.466896
745.509	1059.78	770.772	604.714	cyoC	cytochrome bo3 ubiquinol oxidase subunit 3	b0430	795.194	9.63516	832.247	9.70087	758.141	9.56632	-0.507468	0.350051	-0.809441
294.063	312.037	171.571	147.576	cyoB	cytochrome bo3 ubiquinol oxidase subunit 1	b0431	231.312	7.85369	229.807	7.84428	232.817	7.86305	-0.0855922	0.217342	-1.08025
626.246	826.068	585.416	299.334	cyoA	cytochrome bo3 ubiquinol oxidase subunit 2	b0432	584.266	9.19048	562.701	9.13622	605.831	9.24277	-0.399531	0.967708	-1.46451
41.7148	40.5878	38.2914	22.1389	ampG	muropeptide:H(+) symporter	b0433	35.6833	5.15718	31.3634	4.97101	40.0031	5.32204	0.039513	0.790435	-0.874461
384.061	582.429	713.487	353.414	yajG	putative lipoprotein YajG	b0434	508.348	8.98967	467.922	8.87012	548.774	9.10007	-0.600747	1.01353	-0.720725
31.9739	189.863	236.632	220.032	bolA	DNA-binding transcriptional dual regulator BolA	b0435	169.625	7.40621	204.948	7.67911	134.303	7.06935	-2.56999	0.104929	0.212757
1086.98	659.441	861.611	542.621	tig	trigger factor	b0436	787.664	9.62144	601.031	9.2313	974.298	9.92822	0.721016	0.667091	-0.281297
567.588	242.794	305.045	258.234	clpP	ATP-dependent Clp protease proteolytic subunit	b0437	343.415	8.42381	250.514	7.96875	436.317	8.76923	1.22511	0.240344	0.0889461
289.894	268.315	164.835	201.507	clpX	ATP-dependent Clp protease ATP-binding subunit ClpX	b0438	231.138	7.85261	234.911	7.87597	227.365	7.82886	0.111597	-0.289809	-0.413095
882.928	267.482	276.51	254.3	lon	Lon protease	b0439	420.305	8.71529	260.891	8.02731	579.719	9.17921	1.72285	0.120796	-0.0729103
364.167	812.176	608.549	617.17	hupB	DNA-binding protein HU-beta	b0440	600.515	9.23006	714.673	9.48114	486.358	8.92588	-1.15719	-0.0202935	-0.396124
18661.3	3356.25	8602.14	5062.32	ppiD	periplasmic folding chaperone	b0441	8920.5	13.1229	4209.28	12.0394	13631.7	13.7347	2.47513	0.764899	0.592948
40.4926	72.8344	38.8218	37.3898	ybaV	helix-hairpin-helix 3 family protein	b0442	47.3847	5.56635	55.1121	5.7843	39.6572	5.30951	-0.846959	0.0542213	-0.961973
96.269	28.1961	161.924	37.1431	fadM	thioesterase III	b0443	80.883	6.33777	32.6696	5.02988	129.096	7.01231	1.77157	2.12415	0.397595
46.8022	24.9198	46.0235	21.6423	queC	7-cyano-7-deazaguanine synthase	b0444	34.8469	5.12296	23.281	4.54108	46.4128	5.53645	0.909285	1.08852	-0.203437
10.1839	164.686	148.099	158.04	ybaE	putative protein YbaE	b0445	120.252	6.90992	161.363	7.33417	79.1412	6.30636	-4.01536	-0.093736	-0.0594281
34.7154	115.845	50.7124	70.5273	cof	HMP-PP phosphatase	b0446	67.9501	6.0864	93.1863	6.54205	42.7139	5.41663	-1.73855	-0.475843	-0.715943
170.241	45.957	50.3888	38.2425	decR	DNA-binding transcriptional activator DecR	b0447	76.2073	6.25186	42.0997	5.39574	110.315	6.78548	1.88922	0.397927	-0.265107
31.5411	17.7669	23.2724	15.3815	mdlA	ABC transporter family protein MdlA	b0448	21.9905	4.45881	16.5742	4.05087	27.4068	4.77646	0.82804	0.597427	-0.207997
20.6042	5.36629	3.65604	2.89716	mdlB	ABC transporter family protein MdlB	b0449	8.13092	3.02342	4.13172	2.04674	12.1301	3.60052	1.94094	0.335642	-0.889286
0	0	0	0.716673	glnK	nitrogen regulator GlnK	b0450	0.179168	-2.48061	0.358337	-1.48061	0	N/A	0	N/A	N/A
64.6655	4.0065	11.179	4.389	amtB	ammonia/ammonium transporter	b0451	21.06	4.39643	4.19775	2.06962	37.9223	5.24497	4.01258	1.34883	0.131548
64.0757	49.3261	41.1132	23.5616	tesB	acyl-CoA thioesterase II	b0452	44.5191	5.47635	36.4438	5.1876	52.5945	5.71684	0.377428	0.803167	-1.06591
33.5177	448.963	328.027	593.389	ybaY	PF09619 family lipoprotein YbaY	b0453	350.974	8.45522	521.176	9.02563	180.772	7.49803	-3.7436	-0.855163	0.40238
52.1421	164.427	96.1946	134.87	atl	DNA base-flipping protein	b0454	111.908	6.80617	149.648	7.22543	74.1683	6.21273	-1.65693	-0.487539	-0.285881
0	23.0269	18.5736	16.5165	ffs	signal recognition particle 4.5S RNA	b0455	14.5292	3.86089	19.7717	4.30536	9.28682	3.21518	N/A	0.169349	-0.47941
116.485	14.8309	18.8642	31.7416	ybaA	DUF1428 domain-containing protein YbaA	b0456	45.4804	5.50717	23.2862	4.54141	67.6746	6.08054	2.97347	-0.750724	1.09778
336.277	391.027	578.661	485.043	pdeB	c-di-GMP phosphodiesterase PdeB	b0457	447.752	8.80656	438.035	8.7749	457.469	8.83753	-0.217618	0.254606	0.310844
1117.75	187.106	159.879	64.3488	ylaC	putative inner membrane protein	b0458	382.272	8.57845	125.728	6.97416	638.816	9.31926	2.57867	1.313	-1.53987
218.649	121.606	240.774	133.47	maa	maltose O-acetyltransferase	b0459	178.625	7.48079	127.538	6.99478	229.712	7.84368	0.846403	0.851167	0.134297
173.675	25.6855	77.0998	51.0311	hha	hemolysin expression modulating protein	b0460	81.8728	6.35531	38.3583	5.26147	125.387	6.97025	2.75736	0.595351	0.99042
65.2741	77.7518	79.918	59.4423	tomB	protein that modulates Hha toxicity	b0461	70.5966	6.14153	68.5971	6.10007	72.5961	6.18182	-0.252365	0.427031	-0.387386
81.2938	37.5902	44.5713	23.4468	acrB	multidrug efflux pump RND permease AcrB	b0462	46.7255	5.54614	30.5185	4.93161	62.9325	5.97573	1.11279	0.926722	-0.680963
199.96	76.635	156.647	82.3067	acrA	multidrug efflux pump membrane fusion lipoprotein AcrA	b0463	128.887	7.00997	79.4708	6.31235	178.304	7.47819	1.38364	0.928435	0.103007
458.523	1674.23	1951.58	1356.58	acrR	DNA-binding transcriptional repressor AcrR	b0464	1360.23	10.4096	1515.4	10.5655	1205.05	10.2349	-1.86843	0.524675	-0.303526
33.7613	16.0853	24.3451	14.2318	mscK	potassium dependent, small conductance mechanosensitive channel	b0465	22.1059	4.46636	15.1586	3.92206	29.0532	4.86063	1.06962	0.774512	-0.176627
0	2.31487	0	2.62448	ybaM	DUF2496 domain-containing protein YbaM	b0466	1.23484	0.304322	2.46968	1.30432	0	N/A	N/A	N/A	0.181104
52.7785	7.81268	13.6759	10.6982	priC	primosomal replication protein N''	b0467	21.2413	4.4088	9.25543	3.2103	33.2272	5.05429	2.75606	0.354266	0.453476
57.2842	37.4513	57.0211	28.9229	ybaN	conserved inner membrane protein YbaN	b0468	45.1699	5.49729	33.1871	5.05255	57.1527	5.83675	0.613124	0.979285	-0.372803
60.3759	25.1365	36.9816	33.0098	apt	adenine phosphoribosyltransferase	b0469	38.8759	5.28081	29.0731	4.86161	48.6787	5.60522	1.26419	0.163913	0.393114
171.235	586.728	427.621	379.361	dnaX	DNA polymerase III subunit tau	b0470	391.236	8.6119	483.044	8.91601	299.428	8.22607	-1.77671	0.17276	-0.629118
898.09	2534.43	1393.5	1615.08	ybaB	putative nucleoid-associated protein YbaB	b0471	1610.28	10.6531	2074.76	11.0187	1145.79	10.1621	-1.49673	-0.212894	-0.650058
54.6851	219.529	195.846	195.645	recR	DNA repair protein RecR	b0472	166.426	7.37874	207.587	7.69757	125.266	6.96885	-2.00519	0.00148303	-0.166173
2717.71	1314.78	1375.57	1097.98	htpG	chaperone protein HtpG	b0473	1626.51	10.6676	1206.38	10.2365	2046.64	10.999	1.04757	0.32518	-0.259967
439.637	278.495	502.013	277.041	adk	adenylate kinase	b0474	374.296	8.54804	277.768	8.11774	470.825	8.87905	0.658662	0.857626	-0.0075517
87.2043	56.2708	39.6338	35.6355	hemH	ferrochelatase	b0475	54.6861	5.7731	45.9532	5.52209	63.419	5.98684	0.632012	0.153417	-0.65907
36.4813	47.6574	30.6524	37.5184	aes	acetylesterase	b0476	38.0774	5.25086	42.5879	5.41237	33.5669	5.06897	-0.38554	-0.291597	-0.3451
193.774	71.0505	84.7041	69.7673	gsk	inosine/guanosine kinase	b0477	104.824	6.71182	70.4089	6.13769	139.239	7.12142	1.44746	0.27988	-0.0262934
276.991	118.183	70.0586	62.1144	ybaL	putative transporter YbaL	b0478	131.837	7.04261	90.1485	6.49423	173.525	7.439	1.22882	0.173635	-0.928018
16.5005	60.889	113.431	87.0032	fsr	fosmidomycin efflux pump	b0479	69.4559	6.11803	73.9461	6.2084	64.9658	6.02161	-1.88367	0.382675	0.514886
26.6546	18.1492	15.6669	28.8074	ushA	5'-nucleotidase/UDP-sugar hydrolase	b0480	22.3195	4.48023	23.4783	4.55326	21.1607	4.40332	0.554475	-0.878722	0.66653
20.0059	14.8441	23.5266	18.8541	ybaK	Cys-tRNA(Pro) and Cys-tRNA(Cys) deacylase	b0481	19.3077	4.2711	16.8491	4.0746	21.7662	4.44402	0.430536	0.319414	0.34499
37.1845	141.395	255.822	128.047	ybaP	TraB family protein YbaP	b0482	140.612	7.13558	134.721	7.07383	146.503	7.19479	-1.92696	0.998471	-0.143061
39.0896	38.104	68.5796	36.0521	ybaQ	putative DNA-binding transcriptional regulator YbaQ	b0483	45.4563	5.50641	37.078	5.21249	53.8346	5.75046	0.0368443	0.927694	-0.0798565
66.4467	37.5383	62.3547	49.5118	copA	Cu(+) exporting P-type ATPase	b0484	53.9629	5.7539	43.5251	5.44377	64.4007	6.009	0.823835	0.332725	0.39941
0	31.4517	28.6299	49.0201	glsA	glutaminase 1	b0485	27.2754	4.76953	40.2359	5.33041	14.315	3.83945	N/A	-0.775849	0.640236
52.57	39.2991	33.9273	36.2643	ybaT	putative transporter YbaT	b0486	40.5152	5.34039	37.7817	5.23962	43.2487	5.43458	0.419744	-0.0961029	-0.115943
41.0732	97.4287	85.5634	78.1556	cueR	DNA-binding transcriptional dual regulator CueR	b0487	75.5552	6.23946	87.7922	6.45602	63.3183	5.98455	-1.24615	0.130644	-0.317998
243.67	126.841	136.144	111.684	ybbJ	NfeD-like family protein	b0488	154.585	7.27226	119.263	6.898	189.907	7.56915	0.941908	0.285716	-0.183602
29.1256	35.1315	37.7325	44.1972	qmcA	PHB domain-containing protein	b0489	36.5467	5.19167	39.6644	5.30977	33.429	5.06303	-0.270479	-0.228149	0.331188
33.0481	91.4015	85.7624	71.309	fetA	putative iron ABC exporter ATP-binding subunit FetA	b0490	70.3802	6.1371	81.3552	6.34616	59.4052	5.89252	-1.46765	0.266261	-0.358133
29.9334	44.953	50.7423	38.3896	fetB	putative iron ABC exporter membrane subunit FetB	b0491	41.0046	5.35771	41.6713	5.38098	40.3378	5.33406	-0.58666	0.402474	-0.227702
186.969	141.56	123.189	106.913	cnoX	chaperedoxin	b0492	139.658	7.12575	124.237	6.95695	155.079	7.27686	0.401386	0.204436	-0.404977
42.7722	56.9458	53.823	48.8904	ybbO	NADP(+)-dependent aldehyde reductase	b0493	50.6078	5.66129	52.9181	5.72569	48.2976	5.59388	-0.412914	0.138671	-0.220038
364.269	100.929	117.417	109.948	tesA	multifunctional acyl-CoA thioesterase I and protease I and lysophospholipase L1	b0494	173.141	7.4358	105.439	6.72026	240.843	7.91195	1.85166	0.0948076	0.123482
135.394	28.112	26.7904	18.8315	ybbA	putative ABC transporter ATP-binding protein YbbA	b0495	52.282	5.70824	23.4717	4.55285	81.0922	6.34149	2.2679	0.508575	-0.578042
26.6648	11.8792	10.4987	8.14871	ybbP	putative ABC transporter membrane subunit YbbP	b0496	14.2978	3.83773	10.0139	3.32394	18.5818	4.21582	1.1665	0.365571	-0.543789
21.4197	15.483	11.5661	10.9388	rhsD	protein RhsD	b0497	14.8519	3.89258	13.2109	3.72366	16.4929	4.04377	0.46825	0.0804456	-0.501231
0	10.1628	8.68086	1.48142	ybbC	PF15631 family protein YbbC	b0498	5.08128	2.34519	5.82213	2.54155	4.34043	2.11784	N/A	2.55086	-2.77825
35.4311	10.3329	6.85949	8.32699	ylbG	putative DNA-binding transcriptional regulator YlbG	b0502	15.2376	3.92956	9.32995	3.22187	21.1453	4.40226	1.77777	-0.279694	-0.311378
83.3982	32.1069	29.1541	19.5804	selU	tRNA 2-selenouridine synthase	b0503	41.0599	5.35966	25.8437	4.69174	56.2762	5.81445	1.37713	0.574291	-0.713474
66.826	45.8142	36.1362	29.0914	allS	DNA-binding transcriptional activator AllS	b0504	44.4669	5.47466	37.4528	5.227	51.4811	5.68597	0.544615	0.312853	-0.655203
6.62721	45.6144	45.9741	26.6594	allA	ureidoglycolate lyase	b0505	31.2188	4.96434	36.1369	5.1754	26.3007	4.71703	-2.78302	0.786179	-0.774848
24.2286	23.5529	38.0577	32.3787	allR	DNA-binding transcriptional repressor AllR	b0506	29.5545	4.88531	27.9658	4.80559	31.1432	4.96084	0.0408037	0.233142	0.45914
3.80385	5.62934	3.4123	3.20392	gcl	glyoxylate carboligase	b0507	4.01235	2.00445	4.41663	2.14295	3.60808	1.85123	-0.565504	0.0909087	-0.81313
9.69322	2.41318	2.23597	3.28314	hyi	hydroxypyruvate isomerase	b0508	4.40638	2.13959	2.84816	1.51003	5.9646	2.57642	2.00604	-0.554175	0.444138
0	1.81318	2.28534	0.76009	glxR	tartronate semialdehyde reductase 2	b0509	1.21465	0.280543	1.28664	0.363604	1.14267	0.192406	N/A	1.58816	-1.25428
0	0.193303	0.932855	0.0417444	ybbW	putative allantoin transporter	b0511	0.291976	-1.77608	0.117524	-3.08897	0.466427	-1.10028	N/A	4.482	-2.21121
8.84773	8.60428	19.0939	13.5568	allB	allantoinase	b0512	12.5257	3.64682	11.0805	3.46996	13.9708	3.80435	0.040254	0.494097	0.655892
16.7755	7.56066	13.0518	6.25108	ybbY	putative purine transporter	b0513	10.9098	3.44755	6.90587	2.78782	14.9137	3.89856	1.14977	1.06207	-0.274408
27.4385	3.19052	6.9168	3.127	glxK	glycerate 2-kinase 2	b0514	10.1682	3.34599	3.15876	1.65936	17.1777	4.10246	3.10434	1.14532	-0.0290106
0	0.834943	0.621666	8.73206	allE	(S)-ureidoglycine aminohydrolase	b0515	2.54717	1.34889	4.7835	2.25807	0.310833	-1.68579	N/A	-3.81211	3.38657
30.9248	36.3328	46.6491	33.0226	allC	allantoate amidohydrolase	b0516	36.7323	5.19898	34.6777	5.11594	38.7869	5.2775	-0.232508	0.498393	-0.137816
0	5.17869	8.53162	8.15625	allD	ureidoglycolate dehydrogenase	b0517	5.46664	2.45066	6.66747	2.73714	4.26581	2.09282	N/A	0.0649135	0.655319
0	1.23654	1.13922	0.327723	fdrA	putative acyl-CoA synthetase FdrA	b0518	0.675872	-0.565179	0.782131	-0.354517	0.569612	-0.811949	N/A	1.7975	-1.91576
5.76871	1.83828	1.46376	3.27509	ylbF	DUF2877 domain-containing protein YlbF	b0520	3.08646	1.62595	2.55668	1.35427	3.61624	1.85449	1.64989	-1.16186	0.83318
4.00171	1.78276	2.42918	0.611457	ybcF	putative carbamate kinase	b0521	2.20628	1.14161	1.19711	0.259554	3.21544	1.68502	1.1665	1.99015	-1.54379
43.0177	9.04164	6.15108	10.4642	purK	5-(carboxyamino)imidazole ribonucleotide synthase	b0522	17.1687	4.10171	9.75294	3.28584	24.5844	4.61967	2.25028	-0.766556	0.21081
218.196	93.2007	68.0249	69.6701	purE	N(5)-carboxyaminoimidazole ribonucleotide mutase	b0523	112.273	6.81087	81.4354	6.34758	143.11	7.16098	1.22721	-0.034478	-0.419801
20.574	21.2661	20.1249	23.3543	lpxH	UDP-2,3-diacylglucosamine diphosphatase	b0524	21.3298	4.4148	22.3102	4.47963	20.3494	4.34692	-0.047733	-0.214709	0.135138
127.81	1821.82	883.043	921.01	ppiB	peptidyl-prolyl cis-trans isomerase B	b0525	938.421	9.87409	1371.42	10.4215	505.426	8.98136	-3.83332	-0.0607336	-0.984094
370.74	162.68	225.277	132.081	cysS	cysteine--tRNA ligase	b0526	222.694	7.79892	147.38	7.2034	298.009	8.21921	1.18837	0.770276	-0.300609
111.459	3.77164	10.2968	0.698139	ybcI	conserved inner membrane protein YbcI	b0527	31.5565	4.97987	2.23489	1.1602	60.8781	5.92785	4.88518	3.88254	-2.43361
0	1.32045	2.03914	8.83981	ybcJ	putative RNA-binding protein YbcJ	b0528	3.04985	1.60874	5.08013	2.34487	1.01957	0.0279621	N/A	-2.11605	2.74298
159.407	236.489	210.218	189.29	folD	bifunctional 5,10-methylene-tetrahydrofolate dehydrogenase/ 5,10-methylene-tetrahydrofolate cyclohydrolase	b0529	198.851	7.63554	212.889	7.73396	184.812	7.52992	-0.569063	0.151288	-0.321177
12.4834	0	0	0	sfmA	putative fimbrial protein SfmA	b0530	3.12084	1.64194	0	N/A	6.24168	2.64194	N/A	0	0
0	0	1.17515	0	sfmC	putative fimbrial chaperone SfmC	b0531	0.293789	-1.76715	0	N/A	0.587577	-0.767149	0	N/A	0
32.611	2.88025	4.08651	1.93597	sfmD	putative fimbrial usher protein SfmD	b0532	10.3784	3.37552	2.40811	1.2679	18.3488	4.19761	3.50109	1.07781	-0.57314
4.40111	0.952766	0.165525	0	sfmH	putative fimbrial adhesin protein SfmH	b0533	1.37985	0.464511	0.476383	-1.06981	2.28332	1.19113	2.20767	N/A	N/A
0	1.45352	1.26261	3.17815	sfmF	putative fimbrial protein SfmF	b0534	1.47357	0.559317	2.31584	1.21153	0.631304	-0.663593	N/A	-1.33178	1.12864
0	0	0	0	fimZ	putative LuxR family transcriptional regulator FimZ	b0535	0	N/A	0	N/A	0	N/A	0	0	0
315.448	181.417	175.568	83.6134	argU	tRNA-Arg	b0536	189.012	7.56233	132.515	7.05001	245.508	7.93963	0.798097	1.07022	-1.1175
102.395	65.2399	43.7042	25.4119	intD	DLP12 prophage; putative integrase	b0537	59.1878	5.88723	45.3259	5.50226	73.0498	6.19081	0.650322	0.78227	-1.36025
0	0	0	0	insE-3	DLP12 prophage; IS3 element protein InsE	b0540	0	N/A	0	N/A	0	N/A	0	0	0
0	0	0	0	insF-3	DLP12 prophage; IS3 element protein InsF	b0541	0	N/A	0	N/A	0	N/A	0	0	0
0	0	1.30432	2.18876	emrE	multidrug/betaine/choline efflux transporter EmrE	b0543	0.873269	-0.195502	1.09438	0.130113	0.652158	-0.616707	0	-0.74682	N/A
3.94585	0.920945	0	0.715969	ybcK	DLP12 prophage; putative recombinase	b0544	1.39569	0.480978	0.818457	-0.289021	1.97292	0.980334	2.09915	N/A	-0.363217
69.9268	62.1618	67.5701	45.9937	ybcL	DLP12 prophage; periplasmic protein YbcL	b0545	61.4131	5.94047	54.0777	5.75696	68.7485	6.10326	0.169819	0.55495	-0.434592
7.55051	10.1036	14.6956	6.39348	ybcM	DLP12 prophage; putative DNA-binding transcriptional regulator	b0546	9.68581	3.27587	8.24855	3.04414	11.1231	3.47548	-0.420226	1.20071	-0.660199
0	0	2.02405	1.06558	ybcN	DLP12 prophage; DNA base-flipping protein	b0547	0.772407	-0.372566	0.53279	-0.908361	1.01202	0.0172445	0	0.925606	N/A
0	0	0	4.26232	ninE	DLP12 prophage; NinE family prophage protein	b0548	1.06558	0.091639	2.13116	1.09164	0	N/A	0	N/A	N/A
0	4.18824	2.79856	1.25233	ybcO	DLP12 prophage; putative nuclease YbcO	b0549	2.05978	1.04249	2.72029	1.44376	1.39928	0.484687	N/A	1.16007	-1.74173
0	2.5827	0	0.167322	rusA	DLP12 prophage; crossover junction endodeoxyribonuclease RusA	b0550	0.687507	-0.540554	1.37501	0.459446	0	N/A	N/A	N/A	-3.94818
0	3.90634	3.11049	0	ybcQ	DLP12 prophage; putative antitermination protein	b0551	1.75421	0.810819	1.95317	0.965818	1.55524	0.637141	N/A	N/A	N/A
0	14.1043	0	0.895842	insH-2	DLP12 prophage; IS5 transposase and trans-activator	b0552	3.75004	1.90691	7.50008	2.90691	0	N/A	N/A	N/A	-3.97675
0	0.434038	0	0	essD	DLP12 prophage; putative phage lysis protein	b0554	0.108509	-3.20411	0.217019	-2.20411	0	N/A	N/A	0	N/A
128.93	40.6636	36.1948	8.53748	rrrD	DLP12 prophage; lysozyme	b0555	53.5815	5.74366	24.6005	4.62062	82.5624	6.36741	1.66478	2.0839	-2.25186
35.8649	17.0459	5.05317	1.97202	rzpD	DLP12 prophage; putative prophage endopeptidase RzpD	b0556	14.984	3.90535	9.50893	3.24928	20.459	4.35467	1.07315	1.35752	-3.11168
2473.4	16792.5	409.776	286.75	borD	DLP12 prophage; prophage lipoprotein BorD	b0557	4990.6	12.285	8539.62	13.06	1441.59	10.4934	-2.76325	0.515045	-5.87188
0	16.1956	36.8553	15.2215	ybcV	DLP12 prophage; protein YbcV	b0558	17.0681	4.09323	15.7085	3.97348	18.4276	4.2038	N/A	1.27576	-0.089498
35.4751	27.6275	47.2106	27.5815	ybcW	DLP12 prophage; protein YbcW	b0559	34.4737	5.10742	27.6045	4.78683	41.3428	5.36956	0.360703	0.775407	-0.00239987
0.344855	6.69658	0.696053	1.44614	nohD	DLP12 prophage; putative DNA-packaging protein NohD	b0560	2.29591	1.19907	4.07136	2.02551	0.520454	-0.942157	-4.27936	-1.05494	-2.21121
20.0309	8.97627	11.8403	8.72302	tfaD	DLP12 prophage; putative tail fiber assembly protein TfaD	b0561	12.3926	3.63141	8.84965	3.14562	15.9356	3.99418	1.15804	0.440807	-0.0412889
0	4.03235	9.34058	3.91858	tfaX	DLP12 prophage; protein TfaX	b0563	4.32288	2.11199	3.97547	1.99112	4.67029	2.22351	N/A	1.25318	-0.0412889
6.27636	0.87502	0.506727	0	appY	DNA-binding transcriptional activator AppY	b0564	1.91453	0.936988	0.43751	-1.19261	3.39154	1.76194	2.84254	N/A	N/A
692.965	2146.87	783.765	32.7884	ompT	outer membrane protease VII (outer membrane protein 3b)	b0565	914.096	9.8362	1089.83	10.0899	738.365	9.52819	-1.63138	4.57916	-6.0329
30.1463	44.5384	30.6373	37.3037	envY	DNA-binding transcriptional activator EnvY	b0566	35.6564	5.15609	40.9211	5.35477	30.3918	4.92561	-0.56307	-0.284029	-0.255733
39.0952	23.3591	22.5456	14.9289	ybcH	DUF4434 domain-containing protein YbcH	b0567	24.9822	4.64283	19.144	4.25882	30.8204	4.94581	0.743004	0.594737	-0.64588
40.2168	21.885	22.4437	13.2181	nfrA	bacteriophage N4 receptor, outer membrane protein	b0568	24.4409	4.61123	17.5516	4.13353	31.3303	4.96948	0.877859	0.76379	-0.727421
49.3022	25.386	21.9061	18.0749	nfrB	bacteriophage N4 receptor, inner membrane subunit	b0569	28.6673	4.84133	21.7304	4.44164	35.6042	5.15397	0.957621	0.277346	-0.490047
21.0082	23.7142	25.8104	22.6031	cusS	sensory histidine kinase CusS	b0570	23.284	4.54127	23.1587	4.53348	23.4093	4.54901	-0.174798	0.191429	-0.0692258
28.629	21.245	30.8767	15.7173	cusR	DNA-binding transcriptional activator CusR	b0571	24.117	4.59198	18.4812	4.20798	29.7528	4.89496	0.430354	0.974163	-0.43477
39.33	4.50338	4.89973	3.93427	cusC	copper/silver export system outer membrane channel	b0572	13.1669	3.71884	4.21883	2.07684	22.1149	4.46695	3.12655	0.316606	-0.194912
15.2668	7.03845	1.46736	6.74867	cusF	copper/silver export system periplasmic binding protein	b0573	7.63033	2.93174	6.89356	2.78525	8.36709	3.06473	1.11707	-2.20139	-0.0606542
0	1.91487	1.64118	0.744339	cusB	copper/silver export system membrane fusion protein	b0574	1.0751	0.10447	1.32961	0.410999	0.820592	-0.285263	N/A	1.14071	-1.36322
21.5001	3.48887	3.90268	2.24097	cusA	copper/silver export system RND permease	b0575	7.78316	2.96036	2.86492	1.5185	12.7014	3.66692	2.62351	0.800341	-0.638635
53.3285	28.3912	25.8252	20.9077	pheP	phenylalanine:H(+) symporter PheP	b0576	32.1132	5.00509	24.6494	4.62348	39.5769	5.30659	0.909465	0.304751	-0.441412
60.1987	29.598	27.6246	23.7015	ybdG	miniconductance mechanosensitive channel YbdG	b0577	35.2807	5.14081	26.6498	4.73605	43.9117	5.45653	1.02423	0.220977	-0.320525
601.437	430.343	489.958	284.094	nfsB	NAD(P)H nitroreductase NfsB	b0578	451.458	8.81845	357.219	8.48066	545.697	9.09196	0.482927	0.786286	-0.599115
16.3287	335.12	380.781	321.138	ybdF	PF04237 family protein YbdF	b0579	263.342	8.04079	328.129	8.35812	198.555	7.63339	-4.35919	0.245767	-0.0614822
40.8341	13.5545	20.0598	15.8553	ybdJ	DUF1158 domain-containing protein YbdJ	b0580	22.5759	4.49671	14.7049	3.87823	30.4469	4.92823	1.591	0.339337	0.226191
7.90855	108.079	113.388	160.883	ybdK	carboxylate-amine ligase	b0581	97.5644	6.60828	134.481	7.07126	60.6481	5.92239	-3.77253	-0.504745	0.573923
0	0	0	0	insL-2	IS186/IS421 transposase	b0582	0	N/A	0	N/A	0	N/A	0	0	0
30.3206	3.4723	5.15819	2.05394	entD	phosphopantetheinyl transferase EntD	b0583	10.2513	3.35773	2.76312	1.4663	17.7394	4.14888	3.12633	1.32847	-0.757496
316.339	5.22937	3.90051	2.43928	fepA	ferric enterobactin outer membrane transporter	b0584	81.9769	6.35715	3.83433	1.93897	160.12	7.32301	5.91869	0.677206	-1.10018
129.597	1.55864	0.947743	1.56515	fes	enterochelin esterase	b0585	33.417	5.06251	1.5619	0.643299	65.2722	6.0284	6.3776	-0.723736	0.00601683
127.225	6.54478	8.68507	3.81764	entF	apo-serine activating enzyme	b0586	36.5681	5.19251	5.18121	2.37329	67.9549	6.08651	4.28089	1.18585	-0.777663
8.96623	2.31487	0.383013	0.696292	fepE	polysaccharide co-polymerase family protein FepE	b0587	3.0901	1.62765	1.50558	0.59032	4.67462	2.22485	1.95357	-0.862297	-1.73317
40.6117	4.5957	3.859	0.893207	fepC	ferric enterobactin ABC transporter ATP binding subunit	b0588	12.4899	3.64269	2.74445	1.45652	22.2354	4.47478	3.14354	2.11116	-2.36322
103.911	16.4279	5.57684	2.81365	fepG	ferric enterobactin ABC transporter membrane subunit FepG	b0589	32.1823	5.00819	9.62076	3.26615	54.7438	5.77462	2.66113	0.987006	-2.54563
106.042	6.99643	11.6147	2.96136	fepD	ferric enterobactin ABC transporter membrane subunit FebD	b0590	31.9037	4.99565	4.9789	2.31583	58.8286	5.87844	3.92188	1.97163	-1.24036
87.7486	6.66982	1.56236	0.242758	entS	enterobactin exporter EntS	b0591	24.0559	4.58832	3.45629	1.78922	44.6555	5.48077	3.71766	2.68614	-4.78006
36.9892	6.75956	4.02794	4.2523	fepB	ferric enterobactin ABC transporter periplasmic binding protein	b0592	13.0073	3.70124	5.50593	2.46099	20.5086	4.35816	2.4521	-0.0781994	-0.668687
166.195	5.73993	8.44852	1.60109	entC	isochorismate synthase EntC	b0593	45.4962	5.50768	3.67051	1.87598	87.322	6.44827	4.8557	2.39965	-1.84198
218.328	12.2792	17.9289	2.14902	entE	2,3-dihydroxybenzoate-AMP ligase	b0594	62.6714	5.96974	7.21408	2.85082	118.129	6.88422	4.15222	3.06054	-2.51446
456.901	6.22829	13.0352	1.4866	entB	enterobactin synthase component B	b0595	119.413	6.89981	3.85744	1.94765	234.968	7.87632	6.1969	3.13233	-2.06682
72.0899	23.3439	18.5335	15.4488	entA	2,3-dihydro-2,3-dihydroxybenzoate dehydrogenase	b0596	32.354	5.01587	19.3963	4.27771	45.3117	5.50181	1.62675	0.262641	-0.595555
95.055	13.8137	13.3763	7.1888	entH	proofreading thioesterase in enterobactin biosynthesis	b0597	32.3585	5.01607	10.5013	3.39249	54.2157	5.76064	2.78266	0.895858	-0.942279
378.727	1017.52	142.098	81.3302	cstA	carbon starvation protein A	b0598	404.918	8.66149	549.424	9.10178	260.413	8.02466	-1.42582	0.805023	-3.64512
162.874	56.9056	32.7548	30.3411	hcxA	hydroxycarboxylate dehydrogenase A	b0599	70.7189	6.14402	43.6234	5.44703	97.8145	6.61198	1.51712	0.110429	-0.907295
41.518	20.1878	29.9753	20.4553	ybdL	methionine-oxo-acid transaminase, PLP-dependent	b0600	28.0341	4.80911	20.3215	4.34494	35.7466	5.15974	1.04025	0.551298	0.0189891
1.49437	11.7562	2.49916	3.95279	ybdM	ParB-like nuclease domain-containing protein YbdM	b0601	4.92564	2.30031	7.85451	2.97352	1.99677	0.997666	-2.97581	-0.661428	-1.57248
0	4.14629	8.18162	3.23339	ybdN	putative PAPS reductase/DUF3440 domain-containing protein YbdN	b0602	3.89033	1.95989	3.68984	1.88356	4.09081	2.03239	N/A	1.33934	-0.358771
0	0.934407	1.26261	1.14346	ybdO	putative LysR family DNA-binding transcriptional regulator YbdO	b0603	0.83512	-0.259945	1.03894	0.0551055	0.631304	-0.663593	N/A	0.142997	0.291286
22.4336	46.5623	93.4668	38.4593	dsbG	protein sulfenic acid reductase DsbG	b0604	50.2305	5.65049	42.5108	5.40976	57.9502	5.85674	-1.0535	1.28112	-0.27583
1455.25	9980.12	2897.51	3736.14	ahpC	alkyl hydroperoxide reductase, AhpC component	b0605	4517.25	12.1412	6858.13	12.7436	2176.38	11.0877	-2.77779	-0.366738	-1.41751
138.633	189.66	243.725	202.15	ahpF	alkyl hydroperoxide reductase, AhpF component	b0606	193.542	7.5965	195.905	7.61401	191.179	7.57878	-0.452142	0.26983	0.0920134
346.736	185.538	562.411	427.715	uspG	universal stress protein G	b0607	380.6	8.57213	306.626	8.26034	454.573	8.82837	0.902126	0.394975	1.20494
46.5028	13.8472	34.3105	19.8048	ybdR	putative Zn(2(+))-dependent alcohol dehydrogenase YbdR	b0608	28.6163	4.83877	16.826	4.07262	40.4067	5.33652	1.74773	0.7928	0.51626
251.971	164.694	251.382	85.122	rnk	nucleoside diphosphate kinase regulator	b0610	188.292	7.55683	124.908	6.96472	251.676	7.97543	0.613471	1.56228	-0.952181
78.6295	153.465	149.623	135.174	rna	RNase I	b0611	129.223	7.01372	144.32	7.17313	114.126	6.83449	-0.964772	0.146512	-0.183095
5.14456	1.08865	0.815866	1.20314	citT	citrate:succinate antiporter	b0612	2.06306	1.04478	1.1459	0.196479	2.98021	1.57541	2.2405	-0.560407	0.144267
0	5.65286	10.562	7.5318	citG	triphosphoribosyl-dephospho-CoA synthase	b0613	5.93665	2.56965	6.59233	2.72079	5.28098	2.4008	N/A	0.487811	0.414012
0	0.509523	0	0	citX	apo-citrate lyase phosphoribosyl-dephospho-CoA transferase	b0614	0.127381	-2.97278	0.254761	-1.97278	0	N/A	N/A	0	N/A
0	1.34543	0.495819	0.435824	citF	citrate lyase alpha subunit	b0615	0.569269	-0.812818	0.890628	-0.167104	0.247909	-2.01212	N/A	0.186066	-1.62625
8.90705	7.9416	8.89937	5.67958	citE	citrate lyase beta subunit	b0616	7.8569	2.97396	6.81059	2.76778	8.90321	3.15433	0.165516	0.64792	-0.483647
0	0	0	3.27208	citD	citrate lyase acyl carrier protein	b0617	0.818021	-0.28979	1.63604	0.71021	0	N/A	0	N/A	N/A
4.62281	9.82672	1.17915	4.93246	citC	citrate lyase synthetase	b0618	5.14028	2.36185	7.37959	2.88354	2.90098	1.53654	-1.08794	-2.06456	-0.994402
61.2881	19.4399	20.8136	12.6675	dpiB	sensory histidine kinase DpiB	b0619	28.5523	4.83553	16.0537	4.00483	41.0509	5.35934	1.65659	0.716397	-0.617888
19.6309	180.07	39.2243	61.184	dpiA	DNA-binding transcriptional dual regulator DpiA	b0620	75.0274	6.22935	120.627	6.91441	29.4276	4.8791	-3.19736	-0.641408	-1.55733
5.16237	781.471	293.867	411.581	dcuC	anaerobic C4-dicarboxylate transporter DcuC	b0621	373.021	8.54311	596.526	9.22044	149.515	7.22414	-7.24201	-0.486014	-0.925015
0	15.2076	28.5493	13.3169	pagP	Lipid IVA palmitoyltransferase	b0622	14.2685	3.83476	14.2622	3.83413	14.2747	3.83539	N/A	1.1002	-0.191532
2185.97	1342	1226.23	1154.31	cspE	transcription antiterminator and regulator of RNA stability	b0623	1477.13	10.5286	1248.15	10.2856	1706.1	10.7365	0.703891	0.0871923	-0.217346
11.2778	24.4146	27.0047	9.80667	crcB	F(-) channel	b0624	18.126	4.17999	17.1106	4.09682	19.1413	4.25861	-1.11426	1.46138	-1.31591
45.2267	335.486	3479.75	3019.93	tatE	twin arginine protein translocation system - TatE protein	b0627	1720.1	10.7483	1677.71	10.7123	1762.49	10.7834	-2.891	0.204469	3.17019
118.9	99.9635	136.798	81.6128	lipA	lipoyl synthase	b0628	109.319	6.7724	90.7882	6.50443	127.849	6.9983	0.250275	0.745181	-0.292605
59.6057	12.2841	13.4308	8.59501	ybeF	putative LysR-type DNA-binding transcriptional regulator YbeF	b0629	23.4789	4.55329	10.4396	3.38399	36.5182	5.19054	2.27866	0.64397	-0.51522
23.1697	18.1079	28.33	15.8941	lipB	lipoyl(octanoyl) transferase	b0630	21.3754	4.41788	17.001	4.08755	25.7499	4.68649	0.355623	0.833843	-0.18813
287.429	31.2507	27.1461	22.5467	ybeD	DUF493 domain-containing protein YbeD	b0631	92.0931	6.52502	26.8987	4.74947	157.287	7.29726	3.20124	0.267827	-0.470973
111.234	144.883	1013.14	546.492	dacA	D-alanyl-D-alanine carboxypeptidase DacA	b0632	453.937	8.82635	345.687	8.43332	562.187	9.13491	-0.381281	0.89056	1.91532
62.2449	58.3691	121.846	90.2984	rlpA	rare lipoprotein RlpA	b0633	83.1895	6.37833	74.3338	6.21595	92.0453	6.52427	0.0927499	0.432284	0.629494
30.113	28.1341	44.3898	30.9966	mrdB	SEDS family protein MrdB	b0634	33.4084	5.06214	29.5653	4.88584	37.2514	5.21922	0.0980674	0.518118	0.139791
169.383	102.477	209.633	146.353	mrdA	peptidoglycan DD-transpeptidase MrdA	b0635	156.961	7.29426	124.415	6.95901	189.508	7.56611	0.724988	0.518416	0.514151
0	17.8289	45.7075	74.6248	rlmH	23S rRNA m(3)psi1915 methyltransferase	b0636	34.5403	5.11021	46.2269	5.53066	22.8537	4.51436	N/A	-0.707224	2.06543
198.357	198.707	246.534	197.876	rsfS	ribosomal silencing factor RsfS	b0637	210.369	7.71678	198.292	7.63148	222.445	7.79731	-0.00254923	0.317189	-0.00604788
48.611	14.8594	19.6055	17.5664	cobC	putative adenosylcobalamin phosphatase/alpha-ribazole phosphatase	b0638	25.1606	4.65309	16.2129	4.01907	34.1083	5.09205	1.70991	0.15844	0.241441
569.565	540.462	942.924	575.687	nadD	nicotinate-mononucleotide adenylyltransferase	b0639	657.16	9.3601	558.075	9.12431	756.245	9.56271	0.0756663	0.711857	0.0910907
416.721	437.51	652.663	454.417	holA	DNA polymerase III subunit delta	b0640	490.328	8.9376	445.964	8.80078	534.692	9.06256	-0.0702345	0.522321	0.0547009
83.1456	315.407	226.59	243.057	lptE	lipopolysaccharide assembly protein LptE	b0641	217.05	7.76188	279.232	8.12532	154.868	7.2749	-1.9235	-0.101205	-0.375922
931.759	260.35	345.048	291.275	leuS	leucine--tRNA ligase	b0642	457.108	8.83639	275.812	8.10754	638.404	9.31832	1.8395	0.244418	0.161927
76.018	225.937	294.392	297.654	ybeL	DUF1451 domain-containing protein YbeL	b0643	223.5	7.80413	261.796	8.0323	185.205	7.53298	-1.57151	-0.015901	0.397717
8.08611	8.91509	10.4365	4.16099	ybeQ	Sel1 repeat-containing protein YbeQ	b0644	7.89968	2.98179	6.53804	2.70886	9.26132	3.21122	-0.140803	1.32664	-1.09932
11.9676	2.64837	2.22383	0.94367	ybeR	DUF1266 domain-containing protein YbeR	b0645	4.44588	2.15247	1.79602	0.844802	7.09573	2.82695	2.17596	1.23669	-1.48875
5.40611	3.15133	4.18217	1.78641	djlB	putative chaperone	b0646	3.63151	1.86057	2.46887	1.30385	4.79414	2.26127	0.778628	1.22718	-0.818896
0	1.18246	0.0978237	0.218876	ybeT	Sel1 repeat-containing protein YbeT	b0647	0.37479	-1.41585	0.700668	-0.513197	0.0489118	-4.35367	N/A	-1.16186	-2.43361
7.97842	12.7122	6.97823	3.77468	ybeU	DUF1266 domain-containing protein YbeU	b0648	7.86087	2.97469	8.24342	3.04324	7.47833	2.90272	-0.672034	0.886506	-1.75178
7.65093	1.48506	6.95478	3.0118	djlC	co-chaperone DjlC	b0649	4.77564	2.2557	2.24843	1.16892	7.30286	2.86846	2.36512	1.20738	1.02011
16.4515	46.6797	59.2632	63.6459	hscC	chaperone protein HscC	b0650	46.5101	5.53947	55.1628	5.78562	37.8574	5.2425	-1.50458	-0.102931	0.447272
71.0114	992.01	742.921	986.215	rihA	pyrimidine-specific ribonucleoside hydrolase RihA	b0651	698.039	9.44716	989.113	9.94999	406.966	8.66876	-3.80423	-0.408694	-0.00845312
0	24.4066	22.5096	22.7559	gltL	glutamate/aspartate ABC transporter ATP binding subunit	b0652	17.418	4.12251	23.5812	4.55957	11.2548	3.49247	N/A	-0.0157005	-0.101031
9.76323	34.3064	38.2056	31.0439	gltK	glutamate/aspartate ABC transporter membrane subunit GltK	b0653	28.3298	4.82425	32.6751	5.03012	23.9844	4.58402	-1.81305	0.299474	-0.144166
20.8365	33.7812	68.7261	36.4756	gltJ	glutamate/aspartate ABC transporter membrane subunit GltJ	b0654	39.9548	5.3203	35.1284	5.13457	44.7813	5.48482	-0.697106	0.913925	0.110714
37.0782	205.966	192.023	160.565	gltI	glutamate/aspartate ABC transporter periplasmic binding protein	b0655	148.908	7.21828	183.266	7.51779	114.551	6.83984	-2.47376	0.258125	-0.359249
0	0	0	0	insH-3	IS5 transposase and trans-activator	b0656	0	N/A	0	N/A	0	N/A	0	0	0
88.5786	69.6288	61.0654	68.5129	lnt	apolipoprotein N-acyltransferase	b0657	71.9464	6.16885	69.0708	6.11	74.822	6.22539	0.347274	-0.166019	-0.0233098
111.175	85.2196	39.8389	94.8039	ybeX	CorC-HlyC family protein YbeX	b0658	82.7594	6.37085	90.0117	6.49204	75.507	6.23854	0.383577	-1.25077	0.153762
34.6004	86.5405	17.1693	50.2257	ybeY	endoribonuclease YbeY	b0659	47.134	5.5587	68.3831	6.09557	25.8849	4.69404	-1.32258	-1.54859	-0.784949
160.979	414.905	326.535	374.172	ybeZ	PhoH-like protein	b0660	319.148	8.31808	394.539	8.62402	243.757	7.9293	-1.36591	-0.196464	-0.14908
394.948	123.687	169.62	81.0267	miaB	isopentenyl-adenosine A37 tRNA methylthiolase	b0661	192.321	7.58737	102.357	6.67746	282.284	8.141	1.67497	1.06584	-0.610226
96.2268	32.1277	24.7454	27.8899	ubiF	2-octaprenyl-3-methyl-6-methoxy-1,4-benzoquinol hydroxylase	b0662	45.2475	5.49976	30.0088	4.90731	60.4861	5.91853	1.58262	-0.172584	-0.204072
0	26.2506	7.23895	4.85905	glnX	tRNA-Gln	b0664	9.58715	3.2611	15.5548	3.95929	3.61948	1.85578	N/A	0.575108	-2.43361
1285.4	35.0008	90.4869	33.2035	glnV	tRNA-Gln	b0665	361.022	8.49594	34.1021	5.09179	687.943	9.42614	5.19868	1.44637	-0.0760543
2523.59	71.8361	138.903	71.7813	metU	tRNA-Met	b0666	701.527	9.45435	71.8087	6.16609	1331.24	10.3786	5.13462	0.9524	-0.00109979
0	55.0013	54.2922	46.1609	glnW	tRNA-Gln	b0668	38.8636	5.28035	50.5811	5.66053	27.1461	4.76267	N/A	0.234071	-0.252793
346.455	87.502	61.5311	53.4495	glnU	tRNA-Gln	b0670	137.234	7.1005	70.4758	6.13906	203.993	7.67238	1.98528	0.203139	-0.71114
407.594	126.841	109.862	70.0274	leuW	tRNA-Leu	b0672	178.581	7.48044	98.4343	6.62109	258.728	8.01529	1.68411	0.649698	-0.857032
110.04	678.181	763.616	479.594	metT	tRNA-Met	b0673	507.858	8.98828	578.888	9.17714	436.828	8.77092	-2.62364	0.671033	-0.499857
37.2058	30.8566	27.4885	19.407	asnB	asparagine synthetase B	b0674	28.7395	4.84496	25.1318	4.65144	32.3471	5.01557	0.26995	0.502249	-0.669001
191.542	427.674	410.904	283.122	umpH	UMP phosphatase	b0675	328.31	8.35892	355.398	8.47329	301.223	8.23469	-1.15886	0.53738	-0.59509
112.419	202.938	124.725	166.246	nagC	DNA-binding transcriptional dual regulator NagC	b0676	151.582	7.24396	184.592	7.5282	118.572	6.88962	-0.852147	-0.414568	-0.287716
18.6816	159.191	67.9006	124.489	nagA	N-acetylglucosamine-6-phosphate deacetylase	b0677	92.5656	6.5324	141.84	7.14812	43.2911	5.436	-3.09107	-0.874524	-0.354738
7.05209	82.9841	37.9571	52.5487	nagB	glucosamine-6-phosphate deaminase	b0678	45.1355	5.49619	67.7664	6.0825	22.5046	4.49215	-3.55671	-0.469286	-0.659182
30.6565	76.6582	29.1956	45.1714	nagE	N-acetylglucosamine specific PTS enzyme IIABC component	b0679	45.4204	5.50527	60.9148	5.92872	29.9261	4.90333	-1.32225	-0.629657	-0.76303
291.427	348.657	451.293	364.939	glnS	glutamine--tRNA ligase	b0680	364.079	8.50811	356.798	8.47896	371.36	8.53667	-0.258675	0.30641	0.0658482
7.62799	78.0935	3.93589	2.71961	chiP	chitobiose outer membrane channel	b0681	23.0942	4.52946	40.4066	5.33652	5.78194	2.53155	-3.35583	0.533288	-4.84373
19.5776	15.7687	5.47902	3.71487	chiQ	lipoprotein ChiQ	b0682	11.1351	3.47704	9.74179	3.28419	12.5283	3.64712	0.312141	0.560609	-2.08568
355.941	100.044	101.783	57.2052	fur	DNA-binding transcriptional dual regulator Fur	b0683	153.743	7.26438	78.6247	6.29691	228.862	7.83833	1.831	0.831273	-0.80642
57.4447	72.5653	197.435	167.344	fldA	flavodoxin 1	b0684	123.697	6.95067	119.955	6.90635	127.44	6.99367	-0.337106	0.238561	1.20547
138.977	12.4365	13.296	3.30547	ybfE	LexA-regulated protein	b0685	42.0036	5.39244	7.87099	2.97655	76.1363	6.25051	3.48219	2.00807	-1.91165
27.0745	64.2172	56.3503	50.7341	ybfF	esterase	b0686	49.594	5.63209	57.4757	5.84488	41.7124	5.3824	-1.24603	0.151466	-0.340002
218.293	395.785	306.363	308.919	seqA	SeqA, negative modulator of initiation of replication	b0687	307.34	8.26369	352.352	8.46087	262.328	8.03523	-0.858451	-0.0119858	-0.357491
84.1055	56.0456	35.5	44.9706	pgm	phosphoglucomutase	b0688	55.1554	5.78543	50.5081	5.65844	59.8028	5.90214	0.585598	-0.341164	-0.31762
0	0.568195	0	0	ybfP	lipoprotein YbfP	b0689	0.142049	-2.81554	0.284098	-1.81554	0	N/A	N/A	0	N/A
12.1248	2.13073	3.70174	2.57677	potE	putrescine:H(+) symporter/putrescine:ornithine antiporter PotE	b0692	5.13351	2.35994	2.35375	1.23496	7.91326	2.98427	2.50854	0.522641	0.274213
3.08252	3.41072	1.33323	1.93345	speF	ornithine decarboxylase, degradative	b0693	2.43998	1.28687	2.67209	1.41797	2.20788	1.14266	-0.145965	-0.536253	-0.818896
46.6561	39.2708	24.3434	16.7522	kdpE	DNA-binding transcriptional activator KdpE	b0694	31.7556	4.98894	28.0115	4.80795	35.4998	5.14974	0.248609	0.539176	-1.2291
83.8017	30.2381	29.0569	31.1495	kdpD	sensory histidine kinase KdpD	b0695	43.5615	5.44498	30.6938	4.93988	56.4293	5.81837	1.47061	-0.100326	0.0428382
126.842	41.3949	55.8082	49.8201	kdpC	K(+) transporting P-type ATPase subunit KdpC	b0696	68.4662	6.09732	45.6075	5.5112	91.3249	6.51294	1.6155	0.16375	0.267272
2.66493	3.52314	3.02065	1.77857	kdpB	K(+) transporting P-type ATPase subunit KdpB	b0697	2.74682	1.45776	2.65085	1.40646	2.84279	1.50731	-0.402767	0.764142	-0.986147
2.24959	2.35221	2.52974	1.81416	kdpA	K(+) transporting P-type ATPase subunit KdpA	b0698	2.23642	1.16119	2.08318	1.05879	2.38967	1.25681	-0.0643511	0.479689	-0.374713
92.781	45.2909	203.005	79.517	ybfA	DUF2517 domain-containing protein YbfA	b0699	105.149	6.71629	62.4039	5.96357	147.893	7.20841	1.03461	1.35218	0.812041
23.2109	21.5715	29.9811	21.0425	rhsC	rhs element protein RhsC	b0700	23.9515	4.58204	21.307	4.41326	26.596	4.73314	0.105674	0.510743	-0.0358175
10.3646	3.72715	9.79583	0.371487	ybfB	uncharacterized protein YbfB	b0702	6.06478	2.60045	2.04932	1.03514	10.0802	3.33346	1.47552	4.72079	-3.32669
11.5617	0.493433	0	1.81149	ybfC	uncharacterized protein YbfC	b0704	3.46666	1.79355	1.15246	0.204716	5.78086	2.53128	4.55036	N/A	1.87625
0	0.615172	0.142499	2.39126	ybfD	H repeat-associated putative transposase YbfD	b0706	0.787233	-0.345137	1.50322	0.588053	0.0712495	-3.81098	N/A	-4.06875	1.95871
12.1835	606.448	314.682	591.779	ybgA	DUF1722 domain-containing protein YbgA	b0707	381.273	8.57468	599.114	9.22669	163.433	7.35255	-5.63738	-0.911167	-0.0353246
7.56348	120.378	124.271	168.175	phr	deoxyribodipyrimidine photolyase (photoreactivation)	b0708	105.097	6.71558	144.276	7.17269	65.9174	6.04259	-3.99238	-0.436468	0.482388
60.4767	12.7154	18.537	10.8607	dtpD	dipeptide:H(+) symporter DtpD	b0709	25.6474	4.68074	11.788	3.55925	39.5068	5.30403	2.2498	0.771288	-0.227455
14.6786	29.9906	20.8704	21.2257	ybgI	radiation resistance protein YbgI	b0710	21.6913	4.43905	25.6081	4.67853	17.7745	4.15174	-1.0308	-0.0243538	-0.498701
18.9151	14.6978	17.1057	14.2369	pxpB	5-oxoprolinase component B	b0711	16.2389	4.02138	14.4674	3.85473	18.0104	4.17076	0.363932	0.264843	-0.0459654
78.3031	200.266	240.212	201.744	pxpC	5-oxoprolinase component C	b0712	180.131	7.49291	201.005	7.65109	159.258	7.31522	-1.35477	0.251783	0.0106097
59.9456	44.2612	29.7683	24.7084	pxpA	5-oxoprolinase component A	b0713	39.6709	5.31001	34.4848	5.10789	44.857	5.48726	0.437611	0.268777	-0.841042
10.2229	17.2826	7.54058	10.9666	nei	endonuclease VIII	b0714	11.5032	3.52396	14.1246	3.82014	8.88172	3.15084	-0.757522	-0.540369	-0.656205
51.6136	55.0693	19.7049	31.9063	abrB	putative regulator	b0715	39.5735	5.30646	43.4878	5.44254	35.6593	5.1562	-0.0934974	-0.69529	-0.787406
17.5525	22.6877	25.6635	12.9826	ybgO	putative fimbrial protein YbgO	b0716	19.7216	4.3017	17.8351	4.15665	21.608	4.4335	-0.37023	0.983138	-0.805327
22.7292	1.92906	3.20242	2.41619	ybgP	putative fimbrial chaperone YbgP	b0717	7.56922	2.92014	2.17262	1.11944	12.9658	3.69664	3.55858	0.406426	0.324839
11.8451	3.82975	3.74811	1.7616	ybgQ	putative fimbrial usher protein YbgQ	b0718	5.29614	2.40494	2.79567	1.4832	7.7966	2.96285	1.62897	1.08927	-1.12036
9.96248	3.96835	21.353	4.28487	ybgD	putative fimbrial protein YbgD	b0719	9.89217	3.30629	4.12661	2.04496	15.6577	3.9688	1.32797	2.31711	0.110714
398.725	554.846	412.73	573.085	gltA	citrate synthase	b0720	484.847	8.92138	563.966	9.13946	405.728	8.66437	-0.476695	-0.473551	0.0466615
194.084	940.887	935.356	482.634	sdhC	succinate:quinone oxidoreductase, membrane protein SdhC	b0721	638.24	9.31796	711.761	9.47525	564.72	9.14139	-2.27734	0.954586	-0.963092
32.4639	566.285	508.599	299.501	sdhD	succinate:quinone oxidoreductase, membrane protein SdhD	b0722	351.712	8.45825	432.893	8.75787	270.531	8.07965	-4.12462	0.763965	-0.918965
319.572	845.574	537.084	302.9	sdhA	succinate:quinone oxidoreductase, FAD binding protein	b0723	501.282	8.96948	574.237	9.1655	428.328	8.74257	-1.40379	0.826306	-1.48109
852.167	301.524	214.064	108.261	sdhB	succinate:quinone oxidoreductase, iron-sulfur cluster binding protein	b0724	369.004	8.52749	204.892	7.67872	533.115	9.0583	1.49886	0.983527	-1.47776
225.72	1413.61	1499	1114.66	sucA	subunit of E1(0) component of 2-oxoglutarate dehydrogenase	b0726	1063.25	10.0543	1264.13	10.3039	862.361	9.75215	-2.64678	0.427401	-0.342783
249.045	585.066	431.841	461.22	sucB	dihydrolipoyltranssuccinylase	b0727	431.793	8.7542	523.143	9.03106	340.443	8.41127	-1.23219	-0.0949558	-0.343143
107.456	342.955	339.198	415.798	sucC	succinyl-CoA synthetase subunit beta	b0728	301.352	8.2353	379.376	8.56749	223.327	7.80302	-1.67427	-0.293756	0.277865
187.858	311.968	408.002	481.436	sucD	succinyl-CoA synthetase subunit alpha	b0729	347.316	8.44011	396.702	8.63191	297.93	8.21883	-0.731758	-0.238768	0.625945
69.7952	11.1517	7.58438	6.30063	mngR	DNA-binding transcriptional repressor MngR	b0730	23.708	4.5673	8.72617	3.12535	38.6898	5.27388	2.64586	0.267535	-0.823697
19.5243	2.75044	7.96395	3.62524	mngA	2-O-alpha-mannosyl-D-glycerate specific PTS enzyme II	b0731	8.46599	3.08168	3.18784	1.67258	13.7441	3.78074	2.82754	1.13541	0.398411
57.4022	39.971	52.4165	37.1946	mngB	alpha-mannosidase	b0732	46.7461	5.54677	38.5828	5.26989	54.9093	5.77898	0.522152	0.494928	-0.103863
59.2834	636.069	667.181	812.783	cydA	cytochrome bd-I ubiquinol oxidase subunit I	b0733	543.829	9.08701	724.426	9.50069	363.232	8.50475	-3.42348	-0.284792	0.353687
142.87	362.837	461.912	573.495	cydB	cytochrome bd-I ubiquinol oxidase subunit II	b0734	385.279	8.58976	468.166	8.87088	302.391	8.24027	-1.34462	-0.312164	0.660458
0	11.7987	3.32401	14.8746	ybgE	cyd operon protein YbgE	b0735	7.49935	2.90676	13.3367	3.73733	1.662	0.732924	N/A	-2.16186	0.33422
1.85966	39.8157	61.263	49.3403	ybgC	esterase/thioesterase	b0736	38.0697	5.25057	44.578	5.47826	31.5613	4.98009	-4.42023	0.312249	0.309428
92.9227	28.545	70.1959	31.8152	tolQ	Tol-Pal system protein TolQ	b0737	55.8697	5.80399	30.1801	4.91553	81.5593	6.34978	1.70279	1.14167	0.156475
93.9259	22.5093	59.2278	17.1312	tolR	Tol-Pal system protein TolR	b0738	48.1986	5.59092	19.8203	4.3089	76.5769	6.25884	2.061	1.78964	-0.393889
87.1551	22.5864	39.3682	32.8638	tolA	Tol-Pal system protein TolA	b0739	45.4934	5.50759	27.7251	4.79312	63.2617	5.98326	1.94813	0.260533	0.541043
182.32	188.882	206.839	145.104	tolB	Tol-Pal system periplasmic protein TolB	b0740	180.786	7.49814	166.993	7.38365	194.58	7.60422	-0.0510105	0.511419	-0.380395
113.984	325.259	169.117	170.462	pal	peptidoglycan-associated outer membrane lipoprotein Pal	b0741	194.706	7.60515	247.861	7.95339	141.551	7.14518	-1.51275	-0.0114307	-0.932137
130.757	273.562	180.563	255.069	cpoB	cell division coordinator CpoB	b0742	209.988	7.71416	264.316	8.04612	155.66	7.28225	-1.06498	-0.49839	-0.10098
104918	37186.3	31770.2	20268.9	lysT	tRNA-Lys	b0743	48535.8	15.5668	28727.6	14.8102	68343.9	16.0605	1.49641	0.648404	-0.875502
4.95502	2280.89	3052.5	1868.49	valT	tRNA-Val	b0744	1801.71	10.8152	2074.69	11.0187	1528.73	10.5781	-8.84649	0.708117	-0.287722
496463	62568.5	80639.6	40146.3	lysW	tRNA-Lys	b0745	169954	17.3748	51357.4	15.6483	288551	18.1385	2.98818	1.00622	-0.64017
0	61.6791	27.1461	15.9837	valZ	tRNA-Val	b0746	26.2022	4.71162	38.8314	5.27915	13.573	3.76267	N/A	0.764142	-1.94818
1679.75	99.9201	135.73	81.5169	lysY	tRNA-Lys	b0747	499.23	8.96356	90.7185	6.50332	907.741	9.82614	4.07133	0.735573	-0.293676
3580	28.3724	71.437	5.5943	lysZ	tRNA-Lys	b0748	921.352	9.84761	16.9833	4.08605	1825.72	10.8342	6.97933	3.67464	-2.34246
59.4603	13.5694	26.4317	6.39348	lysQ	tRNA-Lys	b0749	26.4637	4.72594	9.98144	3.31925	42.946	5.42445	2.13157	2.0476	-1.08568
61.1404	22.0012	20.8016	15.9408	nadA	quinolinate synthase	b0750	29.971	4.9055	18.971	4.24573	40.971	5.35653	1.47454	0.383967	-0.464857
87.869	91.148	81.589	76.0913	pnuC	nicotinamide riboside transporter	b0751	84.1743	6.39531	83.6196	6.38577	84.729	6.40478	-0.0528554	0.100644	-0.260479
73.3575	82.6054	69.5078	51.3888	zitB	Zn(2(+))/Cd(2(+))/Ni(2(+))/Cu(2(+)) exporter	b0752	69.2149	6.11301	66.9971	6.06603	71.4326	6.15851	-0.171293	0.435721	-0.684783
14.3318	78.2499	124.687	125.143	ybgS	PF13985 family protein YbgS	b0753	85.6028	6.41959	101.696	6.66812	69.5093	6.11913	-2.44886	-0.00526696	0.677415
11.9805	430.833	236.246	227.205	aroG	3-deoxy-7-phosphoheptulonate synthase, Phe-sensitive	b0754	226.566	7.82379	329.019	8.36203	124.113	6.95551	-5.16837	0.0562907	-0.923131
950.956	297.318	418.403	349.183	gpmA	2,3-bisphosphoglycerate-dependent phosphoglycerate mutase	b0755	503.965	8.97718	323.251	8.33651	684.679	9.41928	1.67737	0.260908	0.23198
60.774	188.405	125.795	158.701	galM	galactose-1-epimerase	b0756	133.419	7.05982	173.553	7.43923	93.2845	6.54357	-1.63231	-0.335234	-0.247528
150.436	212.064	173.933	145.898	galK	galactokinase	b0757	170.583	7.41433	178.981	7.48366	162.185	7.34149	-0.495352	0.253572	-0.53954
33.2701	55.8752	41.484	47.8015	galT	galactose-1-phosphate uridylyltransferase	b0758	44.6077	5.47922	51.8384	5.69595	37.377	5.22408	-0.747982	-0.204502	-0.225153
62.3933	313.521	263.133	383.838	galE	UDP-glucose 4-epimerase	b0759	255.721	7.99843	348.68	8.44576	162.763	7.34663	-2.3291	-0.544708	0.291935
79.7647	56.3913	56.6879	50.1409	modF	ABC family protein ModF	b0760	60.7462	5.92472	53.2661	5.73515	68.2263	6.09226	0.500278	0.177055	-0.169487
80.662	261.294	370.411	324.937	modE	DNA-binding transcriptional dual regulator ModE	b0761	259.326	8.01862	293.116	8.19533	225.537	7.81722	-1.69571	0.188968	0.314486
28654.1	16074.7	35747.4	21040.1	acrZ	multidrug efflux pump accessory protein AcrZ	b0762	25379.1	14.6314	18557.4	14.1797	32200.7	14.9748	0.833945	0.764699	0.388343
0.729809	20.3493	12.4156	12.5557	modA	molybdate ABC transporter periplasmic binding protein	b0763	11.5126	3.52514	16.4525	4.04023	6.57273	2.71649	-4.80132	-0.0161799	-0.696641
30.5631	20.7885	16.1303	19.0137	modB	molybdate ABC transporter membrane subunit	b0764	21.6239	4.43455	19.9011	4.31478	23.3467	4.54515	0.556005	-0.237265	-0.128752
10.668	14.3417	28.7097	18.296	modC	molybdate ABC transporter ATP binding subunit	b0765	18.0039	4.17023	16.3188	4.02847	19.6889	4.29931	-0.426921	0.650013	0.351311
122.079	138.625	150.745	79.575	ybhA	pyridoxal phosphate/fructose-1,6-bisphosphate phosphatase	b0766	122.756	6.93965	109.1	6.76951	136.412	7.09183	-0.183377	0.921725	-0.8008
290.754	441.558	681.759	527.006	pgl	6-phosphogluconolactonase	b0767	485.269	8.92264	484.282	8.9197	486.257	8.92557	-0.602802	0.371441	0.255218
9.27638	14.8392	18.325	6.93967	ybhD	putative DNA-binding transcriptional regulator YbhD	b0768	12.3451	3.62586	10.8894	3.44486	13.8007	3.78667	-0.677778	1.40088	-1.09647
5.54322	0	0.257797	0	ybhH	putative isomerase YbhH	b0769	1.45026	0.536307	0	N/A	2.90051	1.53631	N/A	N/A	0
39.9166	4.38033	4.77044	0.804758	ybhI	putative tricarboxylate transporter	b0770	12.468	3.64016	2.59255	1.37437	22.3435	4.48178	3.18788	2.5675	-2.44441
253.385	127.241	131.17	111.004	ybhJ	putative hydratase YbhJ	b0771	155.7	7.28263	119.123	6.8963	192.278	7.58705	0.993768	0.240826	-0.196952
50.5922	47.3872	89.5567	62.0153	ybhC	outer membrane lipoprotein YhbC	b0772	62.3878	5.96319	54.7012	5.7735	70.0744	6.13082	0.0944161	0.530178	0.388126
20.1317	145.64	758.383	1106.02	ybhB	putative kinase inhibitor	b0773	507.543	8.98739	625.829	9.28963	389.257	8.60458	-2.85487	-0.544377	2.9249
14.4502	5.95944	4.5033	2.07169	bioA	adenosylmethionine-8-amino-7-oxononanoate aminotransferase	b0774	6.74616	2.75407	4.01556	2.0056	9.47676	3.24439	1.27784	1.12018	-1.52437
255.034	62.5015	117.503	92.7116	bioB	biotin synthase	b0775	131.937	7.04371	77.6065	6.27811	186.268	7.54124	2.02873	0.341871	0.56886
19.5627	8.19824	6.43985	3.73368	bioF	8-amino-7-oxononanoate synthase	b0776	9.48361	3.24544	5.96596	2.57675	13.0013	3.70058	1.25472	0.786428	-1.13472
8.96623	0.744065	6.6788	1.04444	bioC	malonyl-acyl carrier protein methyltransferase	b0777	4.35838	2.12379	0.894251	-0.161248	7.82251	2.96763	3.591	2.67686	0.489226
0	4.2866	3.123	2.15002	bioD	dethiobiotin synthetase	b0778	2.38991	1.25695	3.21831	1.6863	1.5615	0.642932	N/A	0.538582	-0.995485
291.283	278.567	248.53	290.053	uvrB	excision nuclease subunit B	b0779	277.108	8.11431	284.31	8.15132	269.906	8.07632	0.064394	-0.222894	0.0582895
11.807	7.32278	7.46592	7.81777	ybhK	putative transferase YbhK	b0780	8.60337	3.1049	7.57027	2.92035	9.63647	3.2685	0.689181	-0.0664378	0.0943662
30.0505	77.1798	71.8411	79.6344	moaA	GTP 3',8'-cyclase	b0781	64.6764	6.01517	78.4071	6.29291	50.9458	5.67089	-1.36084	-0.148581	0.045167
11.0112	82.056	133.561	116.385	moaB	MoaB protein	b0782	85.7532	6.42212	99.2205	6.63257	72.286	6.17564	-2.89764	0.198591	0.504225
259.578	40.896	83.449	59.2384	moaC	cyclic pyranopterin monophosphate synthase	b0783	110.79	6.79169	50.0672	5.64579	171.513	7.42218	2.66614	0.494364	0.534571
0	2.28664	9.93149	2.46903	moaD	molybdopterin synthase sulfur carrier subunit	b0784	3.67179	1.87648	2.37783	1.24965	4.96575	2.31201	N/A	2.00807	0.110714
35.3305	2.69046	7.91011	10.3241	moaE	molybdopterin synthase catalytic subunit	b0785	14.0638	3.81391	6.5073	2.70206	21.6203	4.43432	3.71499	-0.38425	1.9401
83.5958	244.82	274.541	282.152	ybhL	Bax1-I family protein YbhL	b0786	221.277	7.78971	263.486	8.04158	179.068	7.48437	-1.55022	-0.0394502	0.204754
96.2551	10.7671	18.4776	11.6542	ybhM	Bax1-I family protein YbhM	b0787	34.2885	5.09965	11.2106	3.4868	57.3663	5.84213	3.16024	0.664923	0.114229
18.6914	29.7813	56.1643	41.8883	ybhN	conserved inner membrane protein YbhN	b0788	36.6313	5.19501	35.8348	5.16329	37.4278	5.22604	-0.672034	0.423105	0.492143
5.4577	15.4744	13.4638	21.0285	clsB	cardiolipin synthase B	b0789	13.8561	3.79245	18.2514	4.18994	9.46073	3.24195	-1.50352	-0.643264	0.442461
6.67172	44.5384	32.846	28.8546	ybhP	endonuclease/exonuclease/phosphatase domain-containing protein YbhP	b0790	28.2277	4.81904	36.6965	5.19757	19.7589	4.30443	-2.73892	0.18692	-0.626251
242.808	539.018	562.34	479.845	ybhQ	putative inner membrane protein	b0791	456.003	8.8329	509.432	8.99275	402.574	8.65311	-1.15052	0.228872	-0.167764
23.6427	13.6351	31.4865	14.9788	ybhR	putative ABC exporter membrane subunit YbhR	b0792	20.9358	4.3879	14.307	3.83864	27.5646	4.78474	0.794062	1.07182	0.135589
14.4456	17.8576	36.7214	9.42672	ybhS	putative ABC exporter membrane subunit YbhS	b0793	19.6128	4.29373	13.6421	3.77	25.5835	4.67714	-0.305906	1.96179	-0.921707
1359.12	369.503	2318.25	327.888	ybhF	putative ABC exporter ATP binding subunit	b0794	1093.69	10.095	348.696	8.44582	1838.68	10.8445	1.87901	2.82176	-0.172386
98.3862	77.0476	571.888	100.865	ybhG	HlyD_D23 family protein YbhG	b0795	212.047	7.72824	88.9565	6.47503	335.137	8.38861	0.352706	2.5033	0.388608
100.87	57.6185	275.904	30.4594	cecR	DNA-binding transcriptional dual regulator CecR	b0796	116.213	6.86063	44.039	5.46071	188.387	7.55756	0.807893	3.17921	-0.919645
58.7633	25.1379	44.0303	29.8573	rhlE	ATP-dependent RNA helicase RhlE	b0797	39.4472	5.30185	27.4976	4.78124	51.3968	5.68361	1.22505	0.560413	0.248218
0	200.703	115.104	144.866	ybiA	N-glycosidase YbiA	b0798	115.168	6.8476	172.785	7.43283	57.5519	5.84679	N/A	-0.331782	-0.470347
5.7774	67.383	48.6888	50.5727	dinG	ATP-dependent DNA helicase DinG	b0799	43.1055	5.4298	58.9779	5.8821	27.2331	4.76729	-3.54389	-0.0547695	-0.414026
70.7801	41.765	30.0495	30.7159	ybiB	nonspecific DNA-binding protein YbiB	b0800	43.3277	5.43722	36.2405	5.17953	50.4148	5.65578	0.76105	-0.0316436	-0.443307
92.2382	44.8042	44.3936	43.5122	hcxB	hydroxycarboxylate dehydrogenase B	b0801	56.237	5.81345	44.1582	5.46461	68.3159	6.09415	1.04173	0.0289322	-0.0422158
903.94	22.2706	53.4601	31.4162	ybiJ	DUF1471 domain-containing protein YbiJ	b0802	252.772	7.98169	26.8434	4.7465	478.7	8.90298	5.34301	0.766952	0.496368
239.066	11.2362	26.4344	12.9666	ybiI	zinc finger domain-containing protein YbiI	b0803	72.4257	6.17843	12.1014	3.5971	132.75	7.05257	4.41118	1.02762	0.206639
144.412	22.8158	15.7752	19.4398	ybiX	PKHD-type hydroxylase YbiX	b0804	50.6106	5.66137	21.1278	4.40107	80.0935	6.32361	2.66208	-0.301357	-0.231022
560.914	4.64038	11.2009	3.03291	fiu	putative iron siderophore outer membrane transporter	b0805	144.947	7.17938	3.83665	1.93985	286.057	8.16016	6.91739	1.88484	-0.61354
8.65705	20.8338	27.8741	21.6423	mcbA	DUF1471 domain-containing protein McbA	b0806	19.7518	4.30391	21.2381	4.40858	18.2656	4.19106	-1.26698	0.365073	0.0549264
109.887	16.2827	37.6004	19.6563	rlmF	23S rRNA m(6)A1618 methyltransferase	b0807	45.8566	5.51906	17.9695	4.16748	73.7437	6.20445	2.75461	0.935753	0.27165
55.8275	15.6254	16.9754	12.797	ybiO	moderate conductance mechanosensitive channel	b0808	25.3063	4.66143	14.2112	3.82896	36.4015	5.18592	1.83709	0.407642	-0.288083
73.1808	159.366	191.712	108.287	glnQ	L-glutamine ABC transporter ATP binding subunit	b0809	133.136	7.05676	133.826	7.06422	132.446	7.04927	-1.1228	0.824084	-0.557484
38.7993	79.4053	111.875	74.6342	glnP	L-glutamine ABC transporter membrane subunit	b0810	76.1784	6.25131	77.0197	6.26716	75.337	6.23529	-1.0332	0.583976	-0.0893978
116.705	510.178	341.452	197.582	glnH	L-glutamine ABC transporter periplasmic binding protein	b0811	291.479	8.18725	353.88	8.46711	229.078	7.8397	-2.12813	0.789233	-1.36855
269.734	15429.3	18591.5	29572	dps	stationary phase nucleoid protein that sequesters iron and protects DNA from damage	b0812	15965.6	13.9627	22500.6	14.4577	9430.62	13.2031	-5.83799	-0.669586	0.938557
31.5938	20.0596	44.7543	17.7153	rhtA	L-threonine/L-homoserine exporter	b0813	28.5308	4.83445	18.8874	4.23935	38.1741	5.25452	0.655351	1.33703	-0.179299
1179.37	306.875	1232.1	486.375	ompX	outer membrane protein X	b0814	801.179	9.64598	396.625	8.63163	1205.73	10.2357	1.9423	1.34097	0.66442
30.1931	10.772	15.7667	6.1735	opgE	phosphoethanolamine transferase	b0815	15.7263	3.97511	8.47277	3.08283	22.9799	4.5223	1.48693	1.35272	-0.803129
939.04	96.5567	171.345	100.062	mntR	DNA-binding transcriptional dual regulator MntR	b0817	326.751	8.35205	98.3094	6.61926	555.193	9.11684	3.28174	0.77601	0.0514463
111.561	19.7726	32.1192	22.7428	ybiR	putative transporter YbiR	b0818	46.5489	5.54068	21.2577	4.40991	71.8401	6.16672	2.49626	0.498024	0.201912
185.633	37.1548	30.123	24.0051	ldtB	L,D-transpeptidase YbiS	b0819	69.229	6.1133	30.5799	4.93451	107.878	6.75326	2.32083	0.327528	-0.630209
54.9625	47.1409	38.785	31.6082	ybiT	ABC transporter ATP-binding protein YbiT	b0820	43.1241	5.43042	39.3746	5.29919	46.8737	5.55071	0.221467	0.295199	-0.576682
14.4267	8.07187	6.00387	3.16644	ybiU	DUF1479 domain-containing protein YbiU	b0821	7.91722	2.98499	5.61916	2.49035	10.2153	3.35266	0.837767	0.923032	-1.35004
10.1529	12.9828	6.25424	7.88999	ybiV	sugar phosphatase	b0822	9.32	3.22033	10.4364	3.38355	8.20359	3.03626	-0.354709	-0.335189	-0.71851
11.0668	11.1747	7.98873	5.96646	ybiW	putative pyruvate formate lyase	b0823	9.04919	3.17779	8.5706	3.0994	9.52778	3.25214	-0.0139995	0.421092	-0.905294
0	8.12519	3.9211	4.11669	ybiY	putative pyruvate formate-lyase activating enzyme YbiY	b0824	4.04075	2.01462	6.12094	2.61375	1.96055	0.971258	N/A	-0.0702268	-0.980916
39.4757	25.7359	35.7853	18.4138	fsaA	fructose-6-phosphate aldolase 1	b0825	29.8527	4.89979	22.0748	4.46433	37.6305	5.23383	0.617185	0.95858	-0.482994
12.0506	48.8761	31.1999	28.7494	moeB	molybdopterin-synthase adenylyltransferase	b0826	30.219	4.91738	38.8127	5.27846	21.6252	4.43464	-2.02002	0.118012	-0.765601
84.7004	105.282	124.046	106.144	moeA	molybdopterin molybdotransferase	b0827	105.043	6.71484	105.713	6.72401	104.373	6.70561	-0.313813	0.224851	0.0117724
214.8	875.894	1100.46	872.214	iaaA	isoaspartyl dipeptidase proenzyme	b0828	765.841	9.5809	874.054	9.77158	657.628	9.36113	-2.02776	0.335348	-0.00607442
8.44895	67.5096	27.2911	54.0867	gsiA	glutathione ABC transporter ATP binding subunit GsiA	b0829	39.3341	5.29771	60.7982	5.92596	17.87	4.15947	-2.99825	-0.986845	-0.319818
10.8888	41.9113	13.1232	24.0348	gsiB	glutathione ABC transporter periplasmic binding protein	b0830	22.4895	4.49118	32.973	5.04321	12.006	3.58569	-1.94449	-0.872997	-0.802218
128.798	22.9036	21.6933	18.3335	gsiC	glutathione ABC transporter membrane subunit GsiC	b0831	47.9322	5.58292	20.6186	4.36587	75.2458	6.23354	2.49147	0.242764	-0.321092
39.2272	52.4272	37.4449	42.8896	gsiD	glutathione ABC transporter membrane subunit GsiD	b0832	42.9972	5.42617	47.6584	5.57466	38.3361	5.26063	-0.41846	-0.195858	-0.289688
5.37058	6.5854	4.43767	2.9477	pdeI	putative c-di-GMP phosphodiesterase PdeI	b0833	4.83534	2.27362	4.76655	2.25295	4.90412	2.294	-0.294195	0.590215	-1.15968
42.0785	5.57293	12.1739	3.47336	dgcI	putative diguanylate cyclase DgcI	b0834	15.8247	3.9841	4.52314	2.17733	27.1262	4.76161	2.91658	1.80938	-0.682105
60.0656	32.382	79.3501	32.0638	rimO	ribosomal protein S12 methylthiotransferase RimO	b0835	50.9654	5.67145	32.2229	5.01001	69.7078	6.12325	0.891348	1.30728	-0.0142441
0	3307.45	398.425	715.254	bssR	regulator of biofilm formation	b0836	1105.28	10.1102	2011.35	10.9739	199.213	7.63817	N/A	-0.844147	-2.20919
10.798	17.2215	17.9514	26.6137	yliI	aldose sugar dehydrogenase YliI	b0837	18.1462	4.18159	21.9176	4.45402	14.3747	3.84546	-0.673442	-0.568071	0.627959
50.1508	51.1376	48.2308	47.8542	gstB	glutathione S-transferase GstB	b0838	49.3434	5.62478	49.4959	5.62924	49.1908	5.62032	-0.02811	0.011309	-0.0957367
42.2598	34.9135	42.5131	16.7623	dacC	D-alanyl-D-alanine carboxypeptidase DacC	b0839	34.1122	5.09221	25.8379	4.69142	42.3864	5.40553	0.275499	1.34269	-1.05857
122.798	57.8077	91.3453	45.1334	deoR	DNA-binding transcriptional repressor DeoR	b0840	79.2712	6.30872	51.4705	5.68568	107.072	6.74244	1.08696	1.01713	-0.357065
298.994	61.7163	218.806	69.8946	ybjG	undecaprenyl pyrophosphate phosphatase	b0841	162.353	7.34299	65.8054	6.04013	258.9	8.01625	2.2764	1.6464	0.179529
203.409	31.2507	93.4811	25.0243	mdfA	multidrug efflux pump MdfA/Na(+):H(+) antiporter/K(+):H(+) antiporter	b0842	88.2913	6.4642	28.1375	4.81442	148.445	7.21379	2.70242	1.90135	-0.320561
868.78	26.3164	92.2014	28.9838	ybjH	uncharacterized protein YbjH	b0843	254.07	7.98908	27.6501	4.78921	480.491	8.90837	5.04496	1.66954	0.139283
33.2278	19.7615	15.8352	16.2266	ybjI	5-amino-6-(5-phospho-D-ribitylamino)uracil phosphatase	b0844	21.2628	4.41026	17.994	4.16945	24.5315	4.61656	0.749699	-0.0352239	-0.284332
51.706	18.7659	19.265	13.8155	ybjJ	inner membrane protein YbjJ	b0845	25.8881	4.69422	16.2907	4.02598	35.4855	5.14916	1.46221	0.479689	-0.441827
69.7763	32.4728	31.8474	21.6033	rcdA	DNA-binding transcriptional regulator RcdA	b0846	38.9249	5.28262	27.0381	4.75692	50.8118	5.66709	1.1035	0.559922	-0.587981
114.248	66.2827	103.851	63.7281	ybjL	putative transport protein YbjL	b0847	87.0273	6.4434	65.0054	6.02249	109.049	6.76883	0.78546	0.704508	-0.0567016
12.9512	6.20054	5.7452	1.92819	ybjM	putative inner membrane protein	b0848	6.70629	2.74551	4.06437	2.02303	9.34821	3.22469	1.06262	1.57511	-1.68515
137.934	22.5296	35.5635	35.0774	grxA	reduced glutaredoxin 1	b0849	57.7761	5.8524	28.8035	4.84817	86.7487	6.43877	2.61408	0.0198536	0.638721
98.7219	73.895	183.802	145.94	ybjC	DUF1418 domain-containing protein YbjC	b0850	125.59	6.97257	109.918	6.78028	141.262	7.14223	0.417895	0.332773	0.981828
76.8268	49.0157	145.905	56.1176	nfsA	NADPH-dependent nitroreductase NfsA	b0851	81.9664	6.35696	52.5666	5.71608	111.366	6.79917	0.648367	1.37851	0.19521
25.022	29.6934	35.5935	33.4967	rimK	ribosomal protein S6 modification protein	b0852	30.9514	4.95193	31.5951	4.98163	30.3078	4.92162	-0.246942	0.0875941	0.173879
8.28953	130.31	105.966	106.451	ybjN	protein YbjN	b0853	87.7541	6.45539	118.38	6.88728	57.128	5.83613	-3.97451	-0.0065791	-0.291757
52.1056	20.3846	41.1215	31.8697	potF	putrescine ABC transporter periplasmic binding protein	b0854	36.3704	5.18469	26.1272	4.70748	46.6136	5.54268	1.35396	0.367707	0.64471
2.32458	0.744065	3.63863	2.24956	potG	putrescine ABC transporter ATP binding subunit	b0855	2.23921	1.16299	1.49681	0.581893	2.9816	1.57609	1.64347	0.693753	1.59614
13.0264	2.55509	4.72353	4.77501	potH	putrescine ABC transporter membrane subunit PotH	b0856	6.27001	2.64847	3.66505	1.87383	8.87497	3.14974	2.34999	-0.0156366	0.902128
0	4.32191	6.09664	3.23075	potI	putrescine ABC transporter membrane subunit PotI	b0857	3.41232	1.77075	3.77633	1.91698	3.04832	1.60801	N/A	0.916145	-0.419801
102.039	149.927	113.358	140.232	ybjO	putative inner membrane protein	b0858	126.389	6.98173	145.079	7.1807	107.699	6.75086	-0.555138	-0.30692	-0.0964464
56.0866	20.3628	30.1783	18.2537	rlmC	23S rRNA m(5)U747 methyltransferase	b0859	31.2204	4.96442	19.3083	4.27115	43.1325	5.4307	1.46172	0.725323	-0.157748
9.2602	27.0242	23.2893	34.6008	artJ	L-arginine ABC transporter periplasmic binding protein	b0860	23.5436	4.55726	30.8125	4.94544	16.2747	4.02456	-1.54514	-0.57114	0.356553
25.6121	20.7404	11.6862	15.6158	artM	L-arginine ABC transporter membrane subunit ArtM	b0861	18.4136	4.2027	18.1781	4.18413	18.6491	4.22104	0.30438	-0.418197	-0.40944
9.71654	44.8494	35.3618	52.2669	artQ	L-arginine ABC transporter membrane subunit ArtQ	b0862	35.5487	5.15172	48.5581	5.60164	22.5392	4.49436	-2.20657	-0.563705	0.220811
46.0438	70.058	57.4073	85.2158	artI	putative ABC transporter periplasmic binding protein ArtI	b0863	64.6812	6.01528	77.6369	6.27867	51.7255	5.6928	-0.605543	-0.569888	0.282572
41.0675	253.864	346.606	268.197	artP	L-arginine ABC transporter ATP binding subunit	b0864	227.434	7.8293	261.031	8.02808	193.837	7.5987	-2.62799	0.370001	0.0792392
29.9222	235.107	171.715	235.772	ybjP	DUF3828 domain-containing lipoprotein YbjP	b0865	168.129	7.39342	235.44	7.87921	100.818	6.65562	-2.97403	-0.457379	0.00407342
27.8949	102.144	47.2543	66.1745	ybjQ	putative heavy metal binding protein YbjQ	b0866	60.8668	5.92758	84.159	6.39505	37.5746	5.23169	-1.87252	-0.48583	-0.626251
4.53167	47.6094	16.5294	32.1597	amiD	N-acetylmuramoyl-L-alanine amidase D	b0867	25.2076	4.65578	39.8846	5.31776	10.5305	3.39651	-3.39313	-0.960223	-0.565991
57.3786	36.4284	26.6642	23.0613	ybjS	putative NAD(P)H-binding oxidoreductase with NAD(P)-binding Rossmann-fold domain	b0868	35.8831	5.16523	29.7448	4.89457	42.0214	5.39305	0.655449	0.20943	-0.659589
58.8162	84.8421	70.6064	83.5732	ybjT	putative NAD(P)-dependent oxidoreductase YbjT	b0869	74.4595	6.21838	84.2077	6.39588	64.7113	6.01595	-0.528567	-0.243242	-0.0217404
243.35	325.139	488.304	413.77	ltaE	low-specificity L-threonine aldolase	b0870	367.641	8.52215	369.455	8.52925	365.827	8.51502	-0.418023	0.23895	0.347776
48.4145	276.73	309.329	419.16	poxB	pyruvate oxidase	b0871	263.408	8.04116	347.945	8.44271	178.872	7.48278	-2.51497	-0.438356	0.599022
4.08061	10.2557	2.35322	2.56993	hcr	NADH oxidoreductase	b0872	4.81485	2.26749	6.41279	2.68095	3.21691	1.68568	-1.32956	-0.127092	-1.99662
14.5803	9.07462	2.75895	10.3618	hcp	protein S-nitrosylase	b0873	9.19393	3.20068	9.71823	3.28069	8.66962	3.11597	0.68411	-1.90909	0.191372
7.53163	17.1879	32.5753	6.88365	lysO	L-lysine exporter	b0874	16.0446	4.00402	12.0358	3.58926	20.0535	4.32578	-1.19036	2.24253	-1.32015
41.662	15.2213	13.8851	5.84691	aqpZ	water channel AqpZ	b0875	19.1538	4.25956	10.5341	3.39699	27.7736	4.79564	1.45265	1.24779	-1.38034
115.88	58.0371	87.1162	43.6406	ybjD	DUF2813 domain-containing protein YbjD	b0876	76.1685	6.25112	50.8388	5.66786	101.498	6.66531	0.997585	0.997269	-0.411303
233.42	182.5	554.075	173.284	ybjX	DUF535 domain-containing protein YbjX	b0877	285.82	8.15896	177.892	7.47486	393.748	8.62113	0.355027	1.67694	-0.0747624
6.24262	24.8662	14.1082	19.8106	macA	ABC-type tripartite efflux pump membrane fusion protein	b0878	16.2569	4.02298	22.3384	4.48145	10.1754	3.34701	-1.99396	-0.489743	-0.32791
67.0188	38.7625	39.1506	30.447	macB	ABC-type tripartite efflux pump ATP binding/membrane subunit	b0879	43.8447	5.45433	34.6047	5.1129	53.0847	5.73022	0.789905	0.362733	-0.348359
77.8269	312.924	247.331	222.436	cspD	DNA replication inhibitor	b0880	215.13	7.74906	267.68	8.06437	162.579	7.345	-2.00747	0.15305	-0.49242
102.651	1043.25	543.598	550.805	clpS	specificity factor for ClpA-ClpP chaperone-protease complex	b0881	560.076	9.12948	797.027	9.63848	323.124	8.33595	-3.34527	-0.0190022	-0.921469
168.279	434.505	413.402	498.202	clpA	ATP-dependent Clp protease ATP-binding subunit ClpA	b0882	378.597	8.56452	466.353	8.86528	290.841	8.18409	-1.36851	-0.269183	0.197358
141.218	3.1961	0	2.07062	serW	tRNA-Ser	b0883	36.6212	5.19461	2.63336	1.3969	70.609	6.14178	5.46547	N/A	-0.626251
387.759	208.481	334.182	227.144	infA	translation initiation factor IF-1	b0884	289.391	8.17688	217.812	7.76694	360.97	8.49574	0.895244	0.557028	0.12369
21.0993	39.7616	47.0532	31.1875	aat	leucyl/phenylalanyl-tRNA--protein transferase	b0885	34.7754	5.11999	35.4745	5.14871	34.0762	5.09069	-0.914183	0.593325	-0.350407
23.0716	50.7416	50.5403	49.9096	cydC	glutathione/L-cysteine ABC exporter subunit CydC	b0886	43.5658	5.44512	50.3256	5.65322	36.8059	5.20187	-1.13705	0.0181151	-0.0238512
96.3299	85.8467	108.738	86.4151	cydD	glutathione/L-cysteine ABC exporter subunit CydD	b0887	94.3324	6.55968	86.1309	6.42846	102.534	6.67996	0.166221	0.3315	0.00952166
259.631	237.001	415.341	257.539	trxB	thioredoxin reductase	b0888	292.378	8.19169	247.27	7.94994	337.486	8.39868	0.131569	0.689501	0.119901
30.8112	40.1525	49.9049	45.0321	lrp	DNA-binding transcriptional dual regulator Lrp	b0889	41.4752	5.37418	42.5923	5.41252	40.3581	5.33479	-0.382032	0.148229	0.165464
255.066	296.6	333.931	347.242	ftsK	cell division DNA translocase FtsK	b0890	308.21	8.26777	321.921	8.33056	294.498	8.20211	-0.21765	-0.056393	0.227423
95.6837	302.09	281.219	323.142	lolA	outer membrane lipoprotein carrier protein	b0891	250.534	7.96886	312.616	8.28825	188.451	7.55805	-1.65863	-0.200475	0.0971898
13.0291	71.3605	68.3499	76.2389	rarA	recombination factor	b0892	57.2446	5.83907	73.7997	6.20554	40.6895	5.34658	-2.45339	-0.157588	0.0954024
146.497	380.302	190.673	284.149	serS	serine--tRNA ligase	b0893	250.405	7.96812	332.225	8.37602	168.585	7.39733	-1.37627	-0.575544	-0.420497
23.8733	461.015	325.042	567.013	dmsA	dimethyl sulfoxide reductase subunit A	b0894	344.236	8.42725	514.014	9.00566	174.458	7.44673	-4.27135	-0.802754	0.298567
3.35145	53.3993	29.8695	51.991	dmsB	dimethyl sulfoxide reductase subunit B	b0895	34.6528	5.1149	52.6952	5.7196	16.6105	4.05402	-3.99396	-0.79959	-0.0385591
39.2272	45.0314	36.6346	38.1722	dmsC	dimethyl sulfoxide reductase subunit C	b0896	39.7664	5.31348	41.6018	5.37857	37.9309	5.2453	-0.199076	-0.0593136	-0.238411
76.2773	2530.41	1406.14	3552.84	ycaC	putative hydrolase	b0897	1891.42	10.8853	3041.62	11.5706	741.209	9.53374	-5.05197	-1.33723	0.4896
39.6574	30.8428	47.6297	23.5763	ycaD	putative transporter YcaD	b0898	35.4265	5.14676	27.2095	4.76604	43.6435	5.4477	0.362659	1.01452	-0.387594
4.34214	18.1477	31.7178	17.7842	ycaM	putative transporter YcaM	b0899	17.998	4.16976	17.966	4.16719	18.03	4.17233	-2.06331	0.834695	-0.0291871
14.0856	9.59181	3.58364	3.47456	ycaN	putative LysR-type transcriptional regulator YcaN	b0900	7.68389	2.94184	6.53319	2.70779	8.8346	3.14316	0.554342	0.0445936	-1.46497
8.28352	18.5601	41.0636	16.9573	ycaK	putative NAD(P)H-dependent oxidoreductase YcaK	b0901	21.2161	4.40709	17.7587	4.15045	24.6736	4.62489	-1.16389	1.27595	-0.130294
13.9757	38.0829	42.2028	16.1476	pflA	pyruvate formate-lyase activating enzyme	b0902	27.6023	4.78671	27.1153	4.76103	28.0893	4.81195	-1.44622	1.38602	-1.23782
529.326	4212.28	2506.21	6101.77	pflB	pyruvate formate-lyase	b0903	3337.4	11.7045	5157.02	12.3323	1517.77	10.5677	-2.99237	-1.28372	0.534627
75.7113	4777.21	2869.7	6524.88	focA	formate channel FocA	b0904	3561.88	11.7984	5651.05	12.4643	1472.71	10.5243	-5.97951	-1.18505	0.449784
44.0521	28.6953	41.6209	23.5571	ycaO	ribosomal protein S12 methylthiotransferase accessory factor YcaO	b0905	34.4814	5.10774	26.1262	4.70743	42.8365	5.42077	0.618397	0.821145	-0.284651
10.053	121.756	200.168	149.698	ycaP	DUF421 domain-containing protein YcaP	b0906	120.419	6.91192	135.727	7.08456	105.111	6.71576	-3.59829	0.419158	0.29806
9.85544	28.0654	26.6725	20.8595	serC	phosphoserine/phosphohydroxythreonine aminotransferase	b0907	21.3632	4.41706	24.4625	4.6125	18.2639	4.19093	-1.5098	0.354643	-0.428085
89.3061	43.5174	46.9771	48.4864	aroA	3-phosphoshikimate 1-carboxyvinyltransferase	b0908	57.0717	5.8347	46.0019	5.52362	68.1416	6.09046	1.03717	-0.0456224	0.155988
9.35301	39.9519	22.4975	30.4881	ycaL	periplasmic protease YcaL	b0909	25.5726	4.67653	35.22	5.13832	15.9253	3.99325	-2.09476	-0.438481	-0.390017
189.667	121.302	209.311	215.869	cmk	cytidylate kinase	b0910	184.037	7.52385	168.585	7.39734	199.489	7.64016	0.644865	-0.0445096	0.831549
3966.03	1695.83	2378.48	1707.96	rpsA	30S ribosomal subunit protein S1	b0911	2437.07	11.2509	1701.89	10.7329	3172.25	11.6313	1.22571	0.477764	0.0102832
12488	10646	12604.7	14647	ihfB	integration host factor subunit beta	b0912	12596.4	13.6207	12646.5	13.6265	12546.4	13.615	0.230232	-0.216643	0.460301
36.6606	32.658	25.6719	19.522	ycaI	conserved inner membrane protein YcaI	b0913	28.6281	4.83936	26.09	4.70543	31.1663	4.96191	0.166792	0.395091	-0.742338
87.0939	36.5039	51.1569	37.0888	msbA	ATP-binding lipopolysaccharide transport protein	b0914	52.9609	5.72685	36.7963	5.20149	69.1254	6.11114	1.25452	0.463947	0.0229336
37.9634	26.1214	16.9972	13.0461	lpxK	tetraacyldisaccharide 4'-kinase	b0915	23.532	4.55655	19.5837	4.29159	27.4803	4.78033	0.539375	0.381685	-1.00162
18.1724	11.7856	9.77523	7.8324	ycaQ	winged helix DNA-binding domain-containing protein YcaQ	b0916	11.8914	3.57185	9.80898	3.2941	13.9738	3.80466	0.624732	0.319676	-0.589493
259.286	609.645	815.866	509.47	ycaR	UPF0434 family protein YcaR	b0917	548.567	9.09952	559.557	9.12814	537.576	9.07032	-1.23343	0.679336	-0.258974
43.1027	19.9553	32.1974	20.7339	kdsB	3-deoxy-manno-octulosonate cytidylyltransferase	b0918	28.9973	4.85785	20.3446	4.34657	37.65	5.23458	1.11101	0.634952	0.0552191
25.9058	385.391	207.209	275.563	ycbJ	putative phosphotransferase YcbJ	b0919	223.517	7.80424	330.477	8.36841	116.557	6.8649	-3.89498	-0.411297	-0.483938
39.8307	26.0823	13.8515	16.5862	elyC	envelope biogenesis factor	b0920	24.0877	4.59022	21.3343	4.4151	26.8411	4.74637	0.610809	-0.259942	-0.653093
107.081	55.7026	60.647	39.3329	cmoM	tRNA cmo(5)U34 methyltransferase	b0921	65.691	6.03762	47.5178	5.5704	83.8642	6.38998	0.942891	0.624698	-0.502008
23.3407	41.0299	37.2207	22.9547	mukF	chromosome partitioning protein MukF	b0922	31.1365	4.96053	31.9923	4.99965	30.2807	4.92033	-0.813829	0.697317	-0.837887
260.135	67.4218	63.6104	43.1628	mukE	chromosome partitioning protein MukE	b0923	108.583	6.76265	55.2923	5.78901	161.873	7.33872	1.94797	0.559474	-0.643427
173.94	134.922	143.246	151.498	mukB	chromosome partitioning protein MukB	b0924	150.902	7.23746	143.21	7.16199	158.593	7.30918	0.366459	-0.0808077	0.167168
24.1477	65.0888	62.812	128.51	ldtD	L,D-transpeptidase LdtD	b0925	70.1395	6.13216	96.7992	6.59692	43.4799	5.44228	-1.43052	-1.03276	0.981396
199.609	283.989	482.597	454.263	ycbK	DUF882 domain-containing protein YcbK	b0926	355.114	8.47214	369.126	8.52797	341.103	8.41406	-0.508659	0.0872902	0.677694
48.5256	51.9399	156.928	112.197	gloC	hydroxyacylglutathione hydrolase GloC	b0927	92.3975	6.52978	82.0683	6.35875	102.727	6.68267	-0.0980975	0.48407	1.11112
55.4912	340.924	310.527	289.615	aspC	aspartate aminotransferase	b0928	249.139	7.96081	315.27	8.30044	183.009	7.51577	-2.61912	0.100584	-0.235315
226.848	5092.06	34.0011	33.0741	ompF	outer membrane porin F	b0929	1346.5	10.395	2562.57	11.3234	130.425	7.02707	-4.48845	0.0398823	-7.2664
116.388	100.712	53.4008	55.7958	asnS	asparagine--tRNA ligase	b0930	81.5741	6.35004	78.2537	6.29009	84.8945	6.4076	0.208714	-0.0632935	-0.852003
44.2945	45.1226	48.4252	40.4416	pncB	nicotinate phosphoribosyltransferase	b0931	44.571	5.47803	42.7821	5.41894	46.3598	5.5348	-0.026723	0.259919	-0.158012
352.73	848.47	788.119	649.035	pepN	aminopeptidase N	b0932	659.588	9.36542	748.752	9.54834	570.425	9.15589	-1.2663	0.280118	-0.386567
0	3.54012	1.83802	1.26538	ssuB	aliphatic sulfonate ABC transporter ATP binding subunit	b0933	1.66088	0.731946	2.40275	1.26469	0.919008	-0.121851	N/A	0.538582	-1.48423
11.6493	2.13073	1.64522	0.843584	ssuC	aliphatic sulfonate ABC transporter membrane subunit	b0934	4.06721	2.02404	1.48716	0.572558	6.64726	2.73276	2.45082	0.963674	-1.33674
0	1.79978	4.26378	2.544	ssuD	FMNH2-dependent alkanesulfonate monooxygenase	b0935	2.15189	1.10561	2.17189	1.11895	2.13189	1.09213	N/A	0.745033	0.499279
0	0.878927	2.88427	3.54305	ssuA	aliphatic sulfonate ABC transporter periplasmic binding protein	b0936	1.82656	0.869131	2.21099	1.14469	1.44214	0.528206	N/A	-0.296787	2.01118
9.80681	0.651057	5.74969	2.6362	ssuE	NADPH-dependent FMN reductase	b0937	4.71094	2.23601	1.64363	0.716885	7.77825	2.95945	3.91293	1.12502	2.0176
24.0594	0	1.00541	0.674867	elfA	putative laminin-binding fimbrial subunit	b0938	6.43491	2.68592	0.337434	-1.56732	12.5324	3.64759	N/A	0.575108	N/A
9.38772	0.5342	1.16009	2.59564	elfD	putative fimbrial chaperone ElfD	b0939	3.41941	1.77375	1.56492	0.646091	5.2739	2.39887	4.13532	-1.16186	2.28064
8.25265	12.7238	11.0004	10.6484	elfC	putative fimbrial usher protein ElfC	b0940	10.6563	3.41364	11.6861	3.54672	9.62651	3.26701	-0.624596	0.0469118	-0.256886
21.8002	13.2181	23.2681	11.2289	elfG	putative fimbrial-like adhesin protein	b0941	17.3788	4.11926	12.2235	3.61158	22.5342	4.49404	0.72183	1.05114	-0.2353
24.9667	7.76952	9.19867	6.15211	ycbU	putative fimbrial protein YcbU	b0942	12.0218	3.58758	6.96081	2.79926	17.0827	4.09446	1.68411	0.580345	-0.336745
21.1645	36.1564	55.3443	24.2481	ycbV	putative fimbrial protein YcbV	b0943	34.2283	5.09712	30.2023	4.91658	38.2544	5.25755	-0.772605	1.19056	-0.576375
8.47441	43.3818	23.2135	27.3364	ycbF	putative fimbrial chaperone YcbF	b0944	25.6015	4.67816	35.3591	5.14401	15.844	3.98586	-2.35591	-0.235858	-0.666267
112.118	25.965	35.7652	19.2247	pyrD	dihydroorotate dehydrogenase, type 2	b0945	48.2682	5.593	22.5949	4.49792	73.9415	6.20831	2.11037	0.895593	-0.433606
4.16112	76.4866	89.4871	62.6396	zapC	cell division protein ZapC	b0946	58.1936	5.86279	69.5631	6.12025	46.8241	5.54918	-4.20016	0.514604	-0.288131
92.4491	265.547	421.816	283.554	ycbX	6-N-hydroxylaminopurine resistance protein	b0947	265.841	8.05442	274.55	8.10093	257.132	8.00637	-1.52223	0.572991	0.0946564
85.7978	73.4814	152.991	65.1156	rlmL	fused 23S rRNA m(2)G2445 methyltransferase and 23S rRNA m(7)G2069 methyltransferase	b0948	94.3465	6.5599	69.2985	6.11475	119.394	6.89959	0.22356	1.23237	-0.174377
142.994	152.224	259.68	111.289	uup	ATP-binding protein with possible role in replication	b0949	166.547	7.37979	131.757	7.04174	201.337	7.65347	-0.0902413	1.22242	-0.451883
23.724	10.392	8.83222	9.88083	pqiA	intermembrane transport protein PqiA	b0950	13.2073	3.72326	10.1364	3.34148	16.2781	4.02486	1.19088	-0.161857	-0.0727671
18.1292	43.8196	41.7861	41.3804	pqiB	intermembrane transport protein PqiB	b0951	36.2788	5.18105	42.6	5.41278	29.9576	4.90485	-1.27326	0.0140771	-0.0826297
34.0526	10.6385	5.48697	7.32303	pqiC	intermembrane transport lipoprotein PqiC	b0952	14.3753	3.84552	8.98079	3.16684	19.7698	4.30523	1.67846	-0.41643	-0.538789
28.0195	155.696	296.668	463.489	rmf	ribosome modulation factor	b0953	235.968	7.88245	309.592	8.27423	162.344	7.34291	-2.47423	-0.643688	1.57381
218.04	93.0296	75.8416	69.5152	fabA	beta-hydroxyacyl-acyl carrier protein dehydratase/isomerase	b0954	114.107	6.83424	81.2724	6.34469	146.941	7.19909	1.22883	0.125661	-0.420361
59.6628	85.8197	73.037	62.98	ycbZ	putative ATP-dependent protease YcbZ	b0955	70.3749	6.13699	74.3998	6.21723	66.3499	6.05202	-0.524476	0.213734	-0.446416
125.112	24.4211	12.824	8.5811	matP	macrodomain Ter protein	b0956	42.7344	5.41733	16.5011	4.04449	68.9678	6.10785	2.35701	0.57961	-1.50889
3705.04	9337.12	10171.1	7728.55	ompA	outer membrane porin A	b0957	7735.45	12.9173	8532.84	13.0588	6938.07	12.7603	-1.33349	0.396205	-0.27278
38.0274	45.5893	66.8539	47.3995	sulA	cell division inhibitor SulA	b0958	49.4675	5.62841	46.4944	5.53899	52.4406	5.71261	-0.261658	0.496139	0.0561769
54.694	14.5837	11.2031	12.8225	sxy	transcriptional coactivator for CRP	b0959	23.3258	4.54386	13.7031	3.77643	32.9486	5.04214	1.90703	-0.194772	-0.185679
44.5814	28.3346	29.1625	29.1847	yccS	putative transporter YccS	b0960	32.8158	5.03632	28.7596	4.84597	36.8719	5.20445	0.653878	-0.00109922	0.0426499
34.541	15.3108	18.7047	28.127	yccF	conserved inner membrane protein YccF	b0961	24.1709	4.5952	21.7189	4.44088	26.6229	4.73459	1.17377	-0.588558	0.877411
60.6562	92.0186	87.1581	86.6589	helD	DNA helicase IV	b0962	81.6229	6.3509	89.3387	6.48121	73.9071	6.20764	-0.60127	0.00828635	-0.0865774
118.143	1132.38	510.748	564.904	mgsA	methylglyoxal synthase	b0963	581.544	9.18374	848.642	9.72901	314.446	8.29667	-3.26075	-0.145392	-1.00328
1.13599	16.5445	4.17632	2.74833	yccT	DUF2057 domain-containing protein YccT	b0964	6.15129	2.62089	9.64642	3.26999	2.65616	1.40934	-3.86433	0.603677	-2.58973
86.4137	54.802	15.9991	45.3335	yccU	putative CoA-binding protein with NAD(P)-binding Rossmann-fold domain	b0965	50.6371	5.66212	50.0677	5.64581	51.2064	5.67825	0.657031	-1.50258	-0.273652
1704.68	89.6247	137.779	79.2651	hspQ	heat shock protein, hemimethylated DNA-binding protein	b0966	502.838	8.97395	84.4449	6.39994	921.231	9.84742	4.24946	0.7976	-0.177211
88.3749	57.9359	109.086	55.7403	rlmI	23S rRNA m(5)C1962 methyltransferase	b0967	77.7842	6.28141	56.8381	5.82879	98.7303	6.62542	0.609181	0.96867	-0.0557357
0	60.8213	46.7029	46.1522	yccX	acylphosphatase	b0968	38.4191	5.26375	53.4868	5.74111	23.3515	4.54544	N/A	0.0171128	-0.398177
67.8988	20.7391	35.7012	30.185	tusE	sulfur transfer protein TusE	b0969	38.631	5.27169	25.462	4.67028	51.8	5.69488	1.71103	0.242142	0.541476
375.155	774.734	718.631	421.945	yccA	modulator of FtsH protease	b0970	572.616	9.16142	598.34	9.22482	546.893	9.09511	-1.04621	0.768194	-0.876644
0	10.6537	0	0	serT	tRNA-Ser	b0971	2.66341	1.41328	5.32683	2.41328	0	N/A	N/A	0	N/A
5.55281	24.7157	15.1378	34.6842	hyaA	hydrogenase 1 small subunit	b0972	20.0226	4.32356	29.7	4.89239	10.3453	3.3709	-2.15414	-1.19613	0.48885
2.30903	9.09302	8.7158	11.4773	hyaB	hydrogenase 1 large subunit	b0973	7.89878	2.98163	10.2851	3.36249	5.51241	2.46268	-1.97747	-0.397074	0.335947
3.98921	0.132418	2.99067	3.68889	hyaC	hydrogenase 1 cytochrome b subunit	b0974	2.7003	1.43312	1.91066	0.934068	3.48994	1.8032	4.91293	-0.30272	4.80001
25.6178	14.6687	5.63235	11.3626	hyaD	putative hydrogenase 1 maturation protease HyaD	b0975	14.3204	3.84	13.0156	3.70217	15.6251	3.96579	0.804404	-1.01248	-0.368454
0	0	1.22463	0.761129	hyaE	putative HyaA chaperone	b0976	0.496441	-1.01031	0.380564	-1.39379	0.612317	-0.707648	0	0.68614	N/A
0.877813	5.46341	5.88481	2.40687	hyaF	protein HyaF	b0977	3.65823	1.87114	3.93514	1.97642	3.38131	1.75758	-2.63782	1.28984	-1.18264
0	7.88853	5.65763	7.50872	appC	cytochrome bd-II ubiquinol oxidase subunit I	b0978	5.26372	2.39608	7.69863	2.9446	2.82881	1.5002	N/A	-0.408369	-0.0711904
14.0763	7.33856	8.73831	9.40185	appB	cytochrome bd-II ubiquinol oxidase subunit II	b0979	9.88875	3.30579	8.3702	3.06526	11.4073	3.51188	0.939696	-0.105589	0.357447
6.52278	15.5171	23.0292	21.0877	appA	periplasmic phosphoanhydride phosphatase/multiple inositol-polyphosphate phosphatase	b0980	16.5392	4.04782	18.3024	4.19396	14.776	3.88518	-1.2503	0.127068	0.442539
12.0002	14.5292	11.1771	9.46857	etk	protein-tyrosine kinase Etk	b0981	11.7938	3.55995	11.9989	3.58483	11.5886	3.53464	-0.2759	0.239323	-0.61774
0	3.56552	0.364377	0.951155	etp	phosphotyrosine-protein phosphatase	b0982	1.22026	0.287192	2.25834	1.17526	0.182188	-2.4565	N/A	-1.38425	-1.90636
0	4.19418	3.8576	3.72953	gfcE	putative exopolysaccharide export lipoprotein GfcE	b0983	2.94533	1.55843	3.96185	1.98618	1.9288	0.947704	N/A	0.0487097	-0.169394
55.5804	5.58847	11.7025	5.1846	gfcD	putative lipoprotein GfcD	b0984	19.514	4.28644	5.38654	2.42936	33.6414	5.07217	3.31405	1.17451	-0.10822
4.033	3.01212	4.86958	2.43928	gfcC	capsule biosynthesis GfcC family protein	b0985	3.58849	1.84338	2.7257	1.44663	4.45129	2.15422	0.421076	0.997341	-0.304323
223.322	34.1578	47.8949	9.69926	gfcB	lipoprotein GfcB	b0986	78.7684	6.29955	21.9285	4.45474	135.608	7.0833	2.70884	2.30393	-1.81627
27.6898	10.4169	21.1136	7.93962	gfcA	threonine-rich inner membrane protein GfcA	b0987	16.79	4.06953	9.17826	3.19822	24.4017	4.60891	1.41043	1.41103	-0.391786
63.1372	39.6215	65.2798	45.9151	insB-4	IS1 protein InsB	b0988	53.4884	5.74115	42.7683	5.41847	64.2085	6.00469	0.672208	0.507669	0.212686
73.3715	13.2045	26.254	8.55466	cspH	CspA family protein CspH	b0989	30.3462	4.92344	10.8796	3.44355	49.8127	5.63844	2.47419	1.61775	-0.626251
0	14.9651	14.7838	13.4023	cspG	cold shock protein CspG	b0990	10.7878	3.43133	14.1837	3.82616	7.39189	2.88594	N/A	0.141535	-0.159125
360.279	819.418	864.914	497.737	ymcE	protein YmcE	b0991	635.587	9.31195	658.578	9.36321	612.597	9.25879	-1.18548	0.797174	-0.719218
27.8755	16.6729	13.0422	15.3825	yccM	putative 4Fe-4S membrane protein	b0992	18.2433	4.18929	16.0277	4.00249	20.4589	4.35465	0.741492	-0.238093	-0.116217
18.4518	14.8911	12.8363	11.4174	torS	sensory histidine kinase TorS	b0993	14.3991	3.84791	13.1542	3.71746	15.644	3.96754	0.309316	0.16899	-0.383208
23.788	12.9376	11.08	12.8677	torT	periplasmic trimethylamine-N-oxide binding protein	b0994	15.1683	3.92299	12.9027	3.6896	17.434	4.12383	0.878659	-0.215796	-0.00781418
32.3328	20.428	31.5725	15.8638	torR	DNA-binding transcriptional dual regulator TorR	b0995	25.0492	4.6467	18.1459	4.18157	31.9526	4.99786	0.662451	0.992933	-0.36481
0	1.83828	2.77709	2.17476	torC	cytochrome c menaquinol dehydrogenase TorC	b0996	1.69753	0.76344	2.00652	1.0047	1.38855	0.473575	N/A	0.352716	0.242504
15.5985	9.86478	9.97594	6.84406	torA	trimethylamine N-oxide reductase 1	b0997	10.5708	3.40202	8.35442	3.06254	12.7872	3.67663	0.661048	0.5436	-0.527434
508.071	67.0328	120.348	79.7693	torD	trimethylamine-N-oxide reductase-specific chaperone	b0998	193.805	7.59846	73.4011	6.19773	314.209	8.29558	2.92209	0.593301	0.250967
41.8424	88.5437	97.7614	131.996	cbpM	chaperone modulator CbpM	b0999	90.0359	6.49243	110.27	6.7849	69.8019	6.12519	-1.08142	-0.433159	0.576033
79.3234	693.318	889.601	1016.39	cbpA	curved DNA-binding protein	b1000	669.658	9.38728	854.854	9.73953	484.462	8.92024	-3.1277	-0.192223	0.551864
0	0.671257	0.0863837	0.338239	yccE	uncharacterized protein YccE	b1001	0.27397	-1.86791	0.504748	-0.986365	0.0431918	-4.5331	N/A	-1.96921	-0.988821
14.2507	776.513	597.738	986.969	agp	glucose-1-phosphatase	b1002	593.868	9.214	881.741	9.78421	305.994	8.25736	-5.76791	-0.723491	0.345995
0	18.9149	21.4311	28.7707	yccJ	PF13993 family protein YccJ	b1003	17.2792	4.11096	23.8428	4.57548	10.7156	3.42163	N/A	-0.424892	0.605074
54.5633	1230.87	1504.36	1699.75	wrbA	NAD(P)H:quinone oxidoreductase	b1004	1122.39	10.1324	1465.31	10.517	779.46	9.60633	-4.4956	-0.176176	0.465644
28.9024	6.77217	16.7901	16.2699	rutG	pyrimidine:H(+) symporter	b1006	17.1837	4.10297	11.5211	3.5262	22.8463	4.51389	2.0935	0.0454038	1.26452
0	7.19714	10.4197	3.55839	rutF	flavin reductase	b1007	5.29381	2.40431	5.37776	2.42701	5.20985	2.38124	N/A	1.55002	-1.0162
37.5944	5.39353	5.97122	0.61663	rutE	putative malonic semialdehyde reductase	b1008	12.394	3.63156	3.00508	1.5874	21.7828	4.44512	2.80122	3.27555	-3.12875
17.3952	5.73515	1.89785	5.76291	rutD	putative aminoacrylate hydrolase	b1009	7.69777	2.94444	5.74903	2.52332	9.6465	3.27001	1.60078	-1.60243	0.00696629
0	4.36057	3.50724	6.27784	rutC	putative aminoacrylate peracid reductase	b1010	3.53641	1.82229	5.3192	2.41121	1.75362	0.810338	N/A	-0.839929	0.525752
0	0	2.27197	0	rutB	peroxyureidoacrylate/ureidoacrylate amidohydrolase	b1011	0.567991	-0.816059	0	N/A	1.13598	0.183941	0	N/A	0
0	0.163189	0	0	rutA	pyrimidine oxygenase	b1012	0.0407973	-4.61538	0.0815946	-3.61538	0	N/A	N/A	0	N/A
128.769	11.5906	18.4372	9.41012	rutR	DNA-binding transcriptional dual regulator RutR	b1013	42.0516	5.39409	10.5004	3.39237	73.6029	6.20169	3.47375	0.970337	-0.300676
132.321	520.83	350.234	282.969	putA	fused DNA-binding transcriptional repressor/proline dehydrogenase/1-pyrroline-5-carboxylate dehydrogenase PutA	b1014	321.589	8.32907	401.899	8.65069	241.278	7.91455	-1.97676	0.307676	-0.880167
53.7795	169.922	90.1271	39.0833	putP	proline:Na(+) symporter	b1015	88.228	6.46316	104.503	6.7074	71.9533	6.16899	-1.65974	1.20541	-2.12025
64.4328	1.2467	3.75424	0.538458	efeO	ferrous iron transport system protein EfeO	b1018	17.4931	4.12871	0.892581	-0.163945	34.0935	5.09143	5.6916	2.80162	-1.21121
75.494	22.3325	44.902	15.853	efeB	heme-containing peroxidase/deferrochelatase	b1019	39.6454	5.30908	19.0927	4.25495	60.198	5.91164	1.75722	1.50202	-0.494386
121.461	6.86636	14.223	2.50937	phoH	ATP-binding protein PhoH	b1020	36.2649	5.1805	4.68786	2.22893	67.8419	6.08411	4.1448	2.50283	-1.45222
79.5915	23.7777	11.0158	14.8177	pgaD	poly-N-acetyl-D-glucosamine synthase subunit PgaD	b1021	32.3007	5.01349	19.2977	4.27036	45.3037	5.50156	1.743	-0.427751	-0.682285
46.8597	6.9996	16.7053	4.58055	pgaC	poly-N-acetyl-D-glucosamine synthase subunit PgaC	b1022	18.7863	4.23161	5.79007	2.53358	31.7825	4.99016	2.743	1.86671	-0.611752
0	6.03654	16.8066	10.108	pgaB	poly-beta-1,6-N-acetyl-D-glucosamine N-deacetylase and beta-1,6 glycoside hydrolase	b1023	8.23779	3.04226	8.07226	3.01297	8.40332	3.07096	N/A	0.733538	0.743698
100.903	74.6459	252.714	111.554	pgaA	partially deacetylated poly-beta-1,6-N-acetyl-D-glucosamine outer membrane porin	b1024	134.954	7.07633	93.0997	6.54071	176.809	7.46604	0.434839	1.17977	0.579601
53.6192	6.76064	6.67166	7.46377	dgcT	putative diguanylate cyclase DgcT	b1025	18.6288	4.21946	7.1122	2.8303	30.1454	4.91387	2.98752	-0.161857	0.142743
0	0	0	0.0700554	insF-4	IS3 element protein InsF	b1026	0.0175139	-5.83536	0.0350277	-4.83536	0	N/A	0	N/A	N/A
0	0	0	0	insE-4	IS3 element protein InsE	b1027	0	N/A	0	N/A	0	N/A	0	0	0
11.2555	1.99473	3.7955	1.35384	ycdU	uncharacterized protein YcdU	b1029	4.59989	2.2016	1.67428	0.743543	7.52549	2.91179	2.49636	1.48724	-0.559137
0	0	0	0	serX	tRNA-Ser	b1032	0	N/A	0	N/A	0	N/A	0	0	0
59.7558	199.086	203.523	188.683	ghrA	glyoxylate/hydroxypyruvate reductase A	b1033	162.762	7.34662	193.884	7.59905	131.64	7.04045	-1.73624	0.109233	-0.0774314
229.113	497.09	411.899	338.174	ycdX	zinc-binding phosphatase	b1034	369.069	8.52775	417.632	8.70609	320.506	8.32421	-1.11745	0.284525	-0.555739
125.188	26.6898	44.9011	17.7289	ycdY	chaperone protein YcdY	b1035	53.6269	5.74489	22.2094	4.4731	85.0445	6.41015	2.22973	1.34064	-0.590182
101.799	67.6464	110.791	59.627	ycdZ	putative inner membrane protein	b1036	84.966	6.40881	63.6367	5.99179	106.295	6.73194	0.589645	0.893807	-0.182047
25.2861	5.84546	8.593	5.17075	csgG	curli secretion channel	b1037	11.2238	3.48849	5.5081	2.46156	16.9395	4.08232	2.11295	0.73279	-0.176944
47.4114	12.1406	11.1969	1.45655	csgF	curli assembly component	b1038	18.0514	4.17404	6.79856	2.76523	29.3041	4.87303	1.9654	2.94248	-3.05921
3.37958	0.961561	5.84685	1.09017	csgE	curli transport specificity factor	b1039	2.81954	1.49546	1.02587	0.0368418	4.61321	2.20577	1.81339	2.42311	0.181104
36.4434	1.44013	0	0	csgD	DNA-binding transcriptional dual regulator CsgD	b1040	9.47088	3.2435	0.720063	-0.473805	18.2217	4.18758	4.66139	0	N/A
0	2.46716	3.69091	0	csgB	curlin, minor subunit	b1041	1.53952	0.62248	1.23358	0.302853	1.84546	0.883978	N/A	N/A	N/A
0	3.70074	2.38123	1.86477	csgA	curlin, major subunit	b1042	1.98669	0.990364	2.78275	1.47651	1.19062	0.25171	N/A	0.352716	-0.988821
0	1.12615	38.4773	30.825	csgC	inhibitor of CsgA amyloid formation	b1043	17.6071	4.13809	15.9756	3.9978	19.2387	4.26594	N/A	0.319906	4.77463
63.9706	26.1424	123.549	33.8732	ymdA	uncharacterized protein YmdA	b1044	61.8839	5.95149	30.0078	4.90727	93.76	6.5509	1.29102	1.86687	0.373749
15.8672	50.7385	41.4816	47.2028	ymdB	2'-O-acetyl-ADP-ribose deacetylase, regulator of RNase III activity	b1045	38.8225	5.27882	48.9707	5.61385	28.6744	4.84169	-1.67703	-0.1864	-0.10421
9.79854	21.9546	21.5336	24.0048	clsC	cardiolipin synthase C	b1046	19.3229	4.27224	22.9797	4.52229	15.6661	3.96957	-1.16389	-0.156732	0.128797
36.2598	14.0062	13.9247	9.5985	opgC	protein required for succinyl modification of osmoregulated periplasmic glucans	b1047	18.4473	4.20534	11.8023	3.561	25.0922	4.64917	1.37231	0.536762	-0.54518
53.9375	103.762	85.2203	96.1686	opgG	osmoregulated periplasmic glucans (OPGs) biosynthesis protein G	b1048	84.7721	6.40552	99.9654	6.64336	69.5789	6.12058	-0.943921	-0.174369	-0.109643
46.7026	38.6212	35.5545	38.7253	opgH	osmoregulated periplasmic glucans (OPGs) biosynthesis protein H	b1049	39.9009	5.31835	38.6732	5.27326	41.1286	5.36207	0.274111	-0.123243	0.00388372
76.8028	182.57	115.728	194.202	yceK	DUF1375 domain-containing lipoprotein YceK	b1050	142.326	7.15305	188.386	7.55755	96.2654	6.58895	-1.24922	-0.74682	0.0891078
89.3754	577.263	737.649	953.993	msyB	acidic protein that suppresses heat sensitivity of a secY mutant	b1051	589.57	9.20352	765.628	9.5805	413.512	8.69179	-2.69128	-0.371043	0.724748
17.8009	28.6529	33.5841	27.1762	mdtG	efflux pump MdtG	b1053	26.8035	4.74435	27.9145	4.80294	25.6925	4.68328	-0.686728	0.305436	-0.0763358
890.752	162.667	239.157	151.219	lpxL	lauroyl acyltransferase	b1054	360.949	8.49565	156.943	7.29409	564.955	9.14199	2.45311	0.66132	-0.105282
23.067	21.19	33.9777	13.8434	yceA	UPF0176 protein YceA	b1055	23.0195	4.52479	17.5167	4.13066	28.5223	4.83402	0.122448	1.29539	-0.614179
0	16.2764	20.2653	24.9912	yceI	protein YceI	b1056	15.3832	3.94329	20.6338	4.36694	10.1326	3.34094	N/A	-0.302408	0.618636
19.925	39.0221	35.1415	35.2431	yceJ	putative cytochrome b561	b1057	32.3329	5.01493	37.1326	5.21461	27.5332	4.7831	-0.969714	-0.00416484	-0.146951
0	0	0	0	yceO	DUF2770 domain-containing protein YceO	b1058	0	N/A	0	N/A	0	N/A	0	0	0
130.407	207.78	258.409	168.482	solA	N-methyl-L-tryptophan oxidase	b1059	191.269	7.57946	188.131	7.55559	194.408	7.60294	-0.672034	0.617067	-0.302463
1998.84	344.861	325.327	294.401	bssS	regulator of biofilm formation	b1060	740.856	9.53305	319.631	8.32026	1162.08	10.1825	2.53507	0.144108	-0.228232
18.3698	228.664	174.794	188.634	dinI	DNA damage-inducible protein I	b1061	152.615	7.25376	208.649	7.70493	96.582	6.59368	-3.63782	-0.10993	-0.277641
147.288	86.8573	129.637	67.1773	pyrC	dihydroorotase	b1062	107.74	6.75141	77.0173	6.26711	138.463	7.11335	0.761917	0.948436	-0.370673
76.8602	119.488	128.23	79.9014	yceB	putative lipid-binding lipoprotein YceB	b1063	101.12	6.65992	99.6947	6.63945	102.545	6.68012	-0.636557	0.682442	-0.580574
250.183	1186.66	816.644	1364.92	grxB	reduced glutaredoxin 2	b1064	904.601	9.82114	1275.79	10.3172	533.414	9.05911	-2.24585	-0.741036	0.201909
17.2872	10.3911	9.02624	8.64098	mdtH	multidrug efflux pump MdtH	b1065	11.3364	3.50289	9.51602	3.25036	13.1567	3.71773	0.734365	0.0629296	-0.266076
696.515	1837.06	2032.29	1622.69	rimJ	ribosomal-protein-S5-alanine N-acetyltransferase	b1066	1547.14	10.5954	1729.88	10.7565	1364.4	10.4141	-1.39917	0.324716	-0.179011
38.065	84.4927	86.5491	91.5758	yceH	DUF480 domain-containing protein YceH	b1067	75.1706	6.2321	88.0342	6.45999	62.307	5.96132	-1.15036	-0.0814475	0.116139
66.6354	220.581	194.958	203.315	yceM	putative oxidoreductase YceM	b1068	171.372	7.42099	211.948	7.72757	130.797	7.03118	-1.72695	-0.0605503	-0.117596
50.8728	39.3686	59.4527	36.4587	murJ	putative lipid II flippase MurJ	b1069	46.5382	5.54034	37.9136	5.24464	55.1628	5.78562	0.36985	0.705482	-0.110784
0	8.31854	6.90044	4.36964	flgN	flagellar biosynthesis protein FlgN	b1070	4.89716	2.29194	6.34409	2.66541	3.45022	1.78669	N/A	0.659173	-0.928814
10.8876	105.87	21.0521	38.0129	flgM	anti-sigma factor for FliA (sigma(28))	b1071	43.9556	5.45797	71.9414	6.16875	15.9698	3.99728	-3.28154	-0.852529	-1.47773
0	14.9151	13.9021	11.6875	flgA	flagellar basal body P-ring formation protein FlgA	b1072	10.1262	3.34002	13.3013	3.7335	6.95104	2.79723	N/A	0.250337	-0.351812
0	77.1151	17.837	8.15667	flgB	flagellar basal-body rod protein FlgB	b1073	25.7772	4.68802	42.6359	5.414	8.91849	3.1568	N/A	1.12882	-3.24096
0	47.4548	12.7352	10.048	flgC	flagellar basal-body rod protein FlgC	b1074	17.5595	4.13418	28.7514	4.84556	6.3676	2.67075	N/A	0.341909	-2.23964
6.49279	23.5727	10.2188	9.86121	flgD	flagellar biosynthesis, initiation of hook assembly	b1075	12.5364	3.64805	16.717	4.06324	8.35578	3.06278	-1.86021	0.0513867	-1.25728
10.5904	7.3668	2.29024	2.26072	flgE	flagellar hook protein FlgE	b1076	5.62704	2.49238	4.81376	2.26716	6.44031	2.68713	0.523645	0.0187149	-1.70425
15.1928	9.54883	6.53517	6.58799	flgF	flagellar basal-body rod protein FlgF	b1077	9.46619	3.24278	8.06841	3.01228	10.864	3.44148	0.669989	-0.0116147	-0.535486
0	9.81824	1.87214	3.33555	flgG	flagellar basal-body rod protein FlgG	b1078	3.75648	1.90938	6.57689	2.71741	0.936072	-0.0953093	N/A	-0.833235	-1.55754
14.8154	2.81659	3.4952	0.782035	flgH	flagellar L-ring protein	b1079	5.47732	2.45347	1.79931	0.847446	9.15532	3.19461	2.39508	2.16007	-1.84864
0	8.02614	2.769	3.81687	flgI	flagellar P-ring protein	b1080	3.653	1.86908	5.92151	2.56596	1.3845	0.469364	N/A	-0.463027	-1.07232
0	5.77243	5.24478	5.48061	flgJ	putative peptidoglycan hydrolase FlgJ	b1081	4.12446	2.0442	5.62652	2.49224	2.62239	1.39088	N/A	-0.0634536	-0.0748414
15.6909	1.88189	4.78854	3.69453	flgK	flagellar hook-filament junction protein 1	b1082	6.51396	2.70354	2.78821	1.47934	10.2397	3.3561	3.05968	0.374196	0.973211
22.1054	10.1221	5.74791	5.34801	flgL	flagellar hook-filament junction protein 2	b1083	10.8309	3.43708	7.73505	2.95141	13.9267	3.79978	1.12689	0.104037	-0.920434
184.804	442.248	509.982	487.201	rne	ribonuclease E	b1084	406.059	8.66554	464.724	8.86023	347.393	8.44042	-1.25886	0.0659283	0.139662
133.153	1184.9	1248.72	995.082	yceQ	DUF2655 domain-containing protein YceQ	b1085	890.463	9.79841	1089.99	10.0901	690.936	9.43241	-3.15361	0.327561	-0.251876
48.8379	16.6019	26.1847	17.3357	rluC	23S rRNA pseudouridine(955/2504/2580) synthase	b1086	27.24	4.76766	16.9688	4.08481	37.5113	5.22925	1.55665	0.594979	0.0623898
6.43729	18.4299	25.1507	20.4537	yceF	m(7)GTP pyrophosphatase	b1087	17.6179	4.13897	19.4418	4.28109	15.794	3.98131	-1.51752	0.29824	0.15031
487.68	1169.57	1112.26	827.992	yceD	DUF177 domain-containing protein YceD	b1088	899.375	9.81278	998.78	9.96402	799.971	9.6438	-1.26197	0.425806	-0.498286
1134.07	1142.81	1103.63	907.58	rpmF	50S ribosomal subunit protein L32	b1089	1072.02	10.0661	1025.19	10.0017	1118.85	10.1278	-0.0110676	0.282157	-0.332484
105.837	305.942	339.085	344.92	plsX	putative phosphate acyltransferase	b1090	273.946	8.09775	325.431	8.34621	222.461	7.79741	-1.53142	-0.0246126	0.173002
400.661	424.243	481.231	517.611	fabH	beta-ketoacyl-[acyl carrier protein] synthase III	b1091	455.936	8.83269	470.927	8.87936	440.946	8.78446	-0.0825111	-0.105137	0.286975
1961.67	1473.42	1689.95	1756.24	fabD	[acyl-carrier-protein] S-malonyltransferase	b1092	1720.32	10.7485	1614.83	10.6572	1825.81	10.8343	0.412909	-0.055517	0.253323
1392.07	2847.39	2753.98	3650.81	fabG	3-oxoacyl-[acyl-carrier-protein] reductase FabG	b1093	2661.06	11.3778	3249.1	11.6658	2073.02	11.0175	-1.03241	-0.4067	0.358578
19574.3	44722.2	59626.8	42403.1	acpP	acyl carrier protein	b1094	41581.6	15.3437	43562.6	15.4108	39600.5	15.2732	-1.19203	0.49179	-0.0768199
27146	3549.75	5077.85	2988.05	fabF	beta-ketoacyl-[acyl carrier protein] synthase II	b1095	9690.42	13.2423	3268.9	11.6746	16111.9	13.9758	2.93495	0.765013	-0.248514
70.8996	19.5606	14.2098	7.72348	pabC	aminodeoxychorismate lyase	b1096	28.0984	4.81242	13.6421	3.76999	42.5547	5.41125	1.85782	0.879563	-1.34063
30.3695	15.3046	10.0305	12.7651	mltG	endolytic murein transglycosylase	b1097	17.1174	4.09739	14.0348	3.81094	20.2	4.33628	0.988656	-0.347808	-0.261763
52.4985	42.3491	39.8312	42.8572	tmk	hypothetical protein	b1098	44.384	5.47197	42.6032	5.41289	46.1648	5.52872	0.309945	-0.105641	0.0172068
51.8971	33.5829	18.7997	20.7899	holB	DNA polymerase III subunit delta'	b1099	31.2674	4.96659	27.1864	4.76481	35.3484	5.14357	0.627927	-0.145179	-0.69184
79.7522	33.1305	61.5719	32.6524	ycfH	putative metal-dependent hydrolase YcfH	b1100	51.7768	5.69423	32.8914	5.03964	70.6621	6.14286	1.26737	0.915083	-0.0209689
163.08	193.192	77.425	162.18	ptsG	glucose-specific PTS enzyme IIBC component	b1101	148.969	7.21887	177.686	7.47319	120.253	6.90992	-0.244455	-1.06672	-0.252442
51.0707	31.2935	23.7497	21.1058	fhuE	ferric coprogen/ferric rhodotorulic acid outer membrane transporter	b1102	31.8049	4.99118	26.1997	4.71148	37.4102	5.22536	0.70663	0.170272	-0.568226
185.153	456	392.261	465.996	hinT	purine nucleoside phosphoramidase	b1103	374.852	8.55018	460.998	8.84862	288.707	8.17346	-1.30032	-0.248504	0.0312829
53.7974	301.594	303.059	285.212	ycfL	DUF1425 domain-containing protein YcfL	b1104	235.916	7.88213	293.403	8.19674	178.428	7.4792	-2.487	0.0875667	-0.0805756
165.414	395.745	224.103	281.647	lpoB	outer membrane lipoprotein - activator of MrcB activity	b1105	266.727	8.05922	338.696	8.40385	194.759	7.60554	-1.25849	-0.329724	-0.490685
36.9735	27.7279	41.7885	21.2767	thiK	thiamine kinase	b1106	31.9417	4.99737	24.5023	4.61485	39.381	5.29943	0.415151	0.97383	-0.382063
57.9921	133.592	84.9836	106.558	nagZ	beta-N-acetylhexosaminidase	b1107	95.7815	6.58168	120.075	6.90779	71.4879	6.15963	-1.20391	-0.326382	-0.326198
123.447	123.276	86.4875	122.147	ycfP	UPF0227 protein YcfP	b1108	113.839	6.83086	122.712	6.93913	104.967	6.71379	0.00199143	-0.498058	-0.0132745
1235.51	235.638	192.831	141.536	ndh	NADH:quinone oxidoreductase II	b1109	451.377	8.81819	188.587	7.55909	714.168	9.48012	2.39046	0.446166	-0.735401
321.489	114.76	193.441	95.0438	ycfJ	PF05433 family protein YcfJ	b1110	181.183	7.50131	104.902	6.71289	257.465	8.00823	1.48615	1.02523	-0.27195
138.615	168.991	175.828	164.847	comR	DNA-binding transcriptional repressor ComR	b1111	162.07	7.34047	166.919	7.383	157.222	7.29665	-0.285859	0.0930366	-0.0358201
239.377	8.72113	11.7843	0	bhsA	DUF1471 domain-containing multiple stress resistance outer membrane protein BhsA	b1112	64.9707	6.02172	4.36057	2.12452	125.581	6.97247	4.77863	N/A	N/A
58.6576	32.8084	40.6486	18.5431	ldtC	L,D-transpeptidase YcfS	b1113	37.6644	5.23513	25.6757	4.68233	49.6531	5.63381	0.838252	1.13233	-0.823184
78.4955	91.8755	71.161	75.9975	mfd	transcription-repair coupling factor	b1114	79.3824	6.31075	83.9365	6.39123	74.8282	6.22551	-0.227071	-0.0948648	-0.273729
9.46714	8.2055	8.29042	7.35191	ycfT	inner membrane protein YcfT	b1115	8.32874	3.0581	7.7787	2.95953	8.87878	3.15036	0.206337	0.173327	-0.158472
6.74709	53.7513	46.3293	39.0748	lolC	lipoprotein release complex - inner membrane subunit	b1116	36.4756	5.18886	46.413	5.53646	26.5382	4.73	-2.99396	0.245686	-0.460059
6.16907	12.2866	12.4516	6.8352	lolD	lipoprotein release complex - ATP binding subunit	b1117	9.43562	3.23812	9.5609	3.25715	9.31035	3.21883	-0.993962	0.865279	-0.846033
49.1522	66.7937	87.6088	82.8379	lolE	lipoprotein release complex - inner membrane subunit	b1118	71.5982	6.16185	74.8158	6.22527	68.3805	6.09551	-0.442456	0.0807838	0.310579
18.5813	38.241	50.4822	48.9501	nagK	N-acetyl-D-glucosamine kinase	b1119	39.0637	5.28775	43.5956	5.44611	34.5318	5.10985	-1.04127	0.0444627	0.35619
18.1566	42.3001	72.9066	69.3426	cobB	protein-lysine deacetylase/desuccinylase	b1120	50.6765	5.66324	55.8214	5.80275	45.5316	5.5088	-1.22017	0.072307	0.713082
12.4095	0.831768	2.13315	2.46339	ycfZ	putative inner membrane protein	b1121	4.45946	2.15687	1.64758	0.72035	7.27134	2.86222	3.89912	-0.207661	1.56639
14.2645	2.84098	10.1063	3.15522	ymfA	putative inner membrane protein	b1122	7.59175	2.92443	2.9981	1.58405	12.1854	3.60708	2.32797	1.67944	0.151356
98.5514	61.9642	36.2985	26.8013	potD	spermidine preferential ABC transporter periplasmic binding protein	b1123	55.9039	5.80488	44.3828	5.47193	67.425	6.07521	0.669442	0.437605	-1.20913
161.291	165.452	152.086	93.0553	potC	spermidine preferential ABC transporter membrane subunit PotC	b1124	142.971	7.15958	129.254	7.01406	156.688	7.29176	-0.03675	0.70873	-0.830252
32.064	21.1735	22.2939	21.7865	potB	spermidine preferential ABC transporter membrane subunit PotB	b1125	24.3295	4.60463	21.48	4.42492	27.1789	4.76442	0.598695	0.0332145	0.0411733
156.495	104.389	129.117	72.7041	potA	spermidine preferential ABC transporter ATP binding subunit	b1126	115.676	6.85395	88.5465	6.46836	142.806	7.15791	0.584147	0.828571	-0.521862
23.0184	150.523	87.5666	115.536	pepT	peptidase T	b1127	94.161	6.55706	133.03	7.0556	55.2925	5.78901	-2.70912	-0.39989	-0.381642
54.8762	68.4341	60.873	44.931	roxA	ribosomal protein-arginine oxygenase	b1128	57.2786	5.83992	56.6825	5.82483	57.8746	5.85486	-0.318535	0.438091	-0.607003
70.754	60.9614	66.7782	26.8145	phoQ	sensory histidine kinase PhoQ	b1129	56.327	5.81576	43.888	5.45575	68.7661	6.10363	0.214917	1.31636	-1.18488
393.113	797.87	1213.66	531.187	phoP	DNA-binding transcriptional dual regulator PhoP	b1130	733.956	9.51955	664.529	9.37619	803.384	9.64995	-1.02121	1.19207	-0.586934
208.205	211.165	247.78	144.779	purB	adenylosuccinate lyase	b1131	202.982	7.66521	177.972	7.47551	227.992	7.83284	-0.0203647	0.775206	-0.544516
39.0073	295.276	379.453	279.187	hflD	lysogenization regulator	b1132	248.231	7.95554	287.231	8.16607	209.23	7.70895	-2.92025	0.44269	-0.0808305
32.6575	81.1333	126.142	117.526	mnmA	tRNA-specific 2-thiouridylase	b1133	89.3647	6.48163	99.3295	6.63415	79.3998	6.31106	-1.31288	0.102075	0.53461
0	26.1776	47.0062	42.4641	nudJ	phosphatase NudJ	b1134	28.912	4.85359	34.3208	5.10101	23.5031	4.55478	N/A	0.146609	0.697912
227.446	287.277	292.298	271.65	rluE	23S rRNA pseudouridine(2457) synthase	b1135	269.668	8.07504	279.463	8.12652	259.872	8.02166	-0.33692	0.105691	-0.0806973
712.826	3053.65	1606.8	1942.6	icd	isocitrate dehydrogenase	b1136	1828.97	10.8368	2498.13	11.2866	1159.82	10.1797	-2.09891	-0.273793	-0.652549
11.8742	10.5577	1.38584	1.00318	ymfD	e14 prophage; putative SAM-dependent methyltransferase	b1137	6.20522	2.63348	5.78043	2.53118	6.63002	2.72901	0.169537	0.466174	-3.39564
76.9188	459.452	56.4484	93.9932	ymfE	e14 prophage; uncharacterized protein YmfE	b1138	171.703	7.42377	276.723	8.1123	66.6836	6.05926	-2.57851	-0.735623	-2.28929
0	90.3964	9.77745	24.798	lit	e14 prophage; cell death peptidase Lit	b1139	31.243	4.96546	57.5972	5.84793	4.88872	2.28946	N/A	-1.34269	-1.86604
2.67079	4.48814	0.288788	0.753841	intE	e14 prophage; putative integrase	b1140	2.05039	1.0359	2.62099	1.39011	1.47979	0.565392	-0.748849	-1.38425	-2.57378
0	0.381106	0	0	xisE	e14 prophage; putative excisionase	b1141	0.0952766	-3.39173	0.190553	-2.39173	0	N/A	N/A	0	N/A
0	6.61073	0	1.36271	ymfH	e14 prophage; protein YmfH	b1142	1.99336	0.995203	3.98672	1.9952	0	N/A	N/A	N/A	-2.27833
22.0223	38.9263	5.39747	15.0957	ymfI	e14 prophage; protein YmfI	b1143	20.3605	4.3477	27.011	4.75548	13.7099	3.77715	-0.821781	-1.48379	-1.36661
0	6.97832	0	11.0075	ymfJ	e14 prophage; protein YmfJ	b1144	4.49647	2.16879	8.99293	3.16879	0	N/A	N/A	N/A	0.657542
502.109	100.002	29.358	25.0151	ymfK	e14 prophage; putative repressor protein YmfK	b1145	164.121	7.35862	62.5087	5.96599	265.733	8.05384	2.32797	0.230954	-1.99916
0	13.06	1.35055	0.302179	ymfT	e14 prophage; putative DNA-binding transcriptional regulator YmfT	b1146	3.67818	1.87899	6.68109	2.74008	0.675275	-0.566452	N/A	2.16007	-5.43361
95.1577	46.8761	22.3785	14.9124	ymfL	e14 prophage; uncharacterized protein YmfL	b1147	44.8312	5.48643	30.8942	4.94927	58.7681	5.87696	1.02147	0.585601	-1.65234
0	3.31866	0	0	ymfM	e14 prophage; protein YmfM	b1148	0.829665	-0.269399	1.65933	0.730601	0	N/A	N/A	0	N/A
0.275279	2.5357	1.46843	2.35316	ymfN	e14 prophage; chimeric replication protein/phage terminase YmfN	b1149	1.65814	0.729565	2.44443	1.2895	0.871853	-0.197842	-3.20342	-0.680324	-0.107784
0	1.53692	2.96678	2.98712	ymfR	e14 prophage; protein YmfR	b1150	1.87271	0.905124	2.26202	1.17761	1.48339	0.5689	N/A	-0.00985423	0.958711
16.2868	2.17568	0	0	beeE	e14 prophage; putative protein BeeE	b1151	4.61561	2.20652	1.08784	0.121469	8.14338	3.02563	2.90416	0	N/A
0	0.641041	2.78421	0	ymfQ	e14 prophage; conserved protein YmfQ	b1153	0.856313	-0.223789	0.32052	-1.64151	1.39211	0.477269	N/A	N/A	N/A
0	0	0	0	ycfK	e14 prophage; protein StfP	b1154	0	N/A	0	N/A	0	N/A	0	0	0
0	1.13227	0	0	tfaP	e14 prophage; putative tail fiber assembly protein TfaP	b1155	0.283068	-1.82078	0.566136	-0.820778	0	N/A	N/A	0	N/A
19.6722	9.95048	5.04206	0	tfaE	e14 prophage; putative tail fiber assembly protein TfaE	b1156	8.66618	3.1154	4.97524	2.31477	12.3571	3.62727	0.983318	N/A	N/A
26.1232	2.02707	1.95647	0	pinE	e14 prophage; site-specific DNA recombinase	b1158	7.52669	2.91202	1.01354	0.019399	14.0399	3.81146	3.68786	N/A	N/A
0	3.59721	1.82276	0.728274	mcrA	e14 prophage; 5-methylcytosine-specific restriction enzyme McrA	b1159	1.53706	0.620173	2.16274	1.11286	0.911379	-0.133877	N/A	1.32357	-2.30432
123.203	11.8637	564.538	15.372	iraM	anti-adaptor protein IraM, inhibitor of sigma(S) proteolysis	b1160	178.744	7.48175	13.6178	3.76743	343.87	8.42572	3.37641	5.1987	0.373749
0	7.17609	1.20649	2.39953	ycgX	uncharacterized protein YcgX	b1161	2.69553	1.43057	4.78781	2.25937	0.603246	-0.729181	N/A	-0.991932	-1.58045
81.0268	59.1715	42.2767	42.2345	bluR	DNA-binding transcriptional repressor BluR	b1162	56.1774	5.81192	50.703	5.664	61.6517	5.94607	0.453497	0.00143894	-0.486479
21.1283	25.5266	43.8996	24.4556	bluF	blue light-responsive regulator of BluR	b1163	28.7525	4.84562	24.9911	4.64334	32.514	5.02299	-0.272821	0.844043	-0.0618363
1.58895	0.791158	3.66529	2.05023	ycgZ	putative two-component system connector protein YcgZ	b1164	2.02391	1.01714	1.42069	0.506596	2.62712	1.39348	1.00604	0.838143	1.37375
33.7958	0	6.16504	2.44732	ymgA	putative two-component system connector protein YmgA	b1165	10.602	3.40627	1.22366	0.291204	19.9804	4.32051	N/A	1.33291	N/A
0	0	0	0	ariR	regulator of acid resistance, influenced by indole	b1166	0	N/A	0	N/A	0	N/A	0	0	0
0	0	0	1.95142	ymgC	protein YmgC	b1167	0.487856	-1.03547	0.975712	-0.0354729	0	N/A	0	N/A	N/A
44.4781	5.16744	5.52184	3.70646	pdeG	putative c-di-GMP phosphodiesterase PdeG	b1168	14.7185	3.87956	4.43695	2.14957	25	4.64386	3.10557	0.575108	-0.47941
7.41752	7.38654	41.624	8.09841	ymgD	PF16456 family protein YmgD	b1171	16.1316	4.01182	7.74247	2.95279	24.5207	4.61593	0.00603827	2.3617	0.132741
52.394	5.70665	47.84	4.57736	ymgG	PF13488 family protein YmgG	b1172	27.6295	4.78814	5.14201	2.36233	50.117	5.64723	3.19868	3.38563	-0.318129
0	22.1213	6.30358	3.41225	minE	Z-ring positioning protein MinE	b1174	7.95928	2.99264	12.7668	3.67432	3.15179	1.65617	N/A	0.885448	-2.69664
35.898	94.3288	73.7919	75.0821	minD	Z-ring positioning protein MinD	b1175	69.7752	6.12464	84.7054	6.40438	54.845	5.77729	-1.39379	-0.0250065	-0.329229
12999.1	7998.44	6528.24	4156.19	minC	Z-ring positioning protein MinC	b1176	7920.49	12.9514	6077.31	12.5692	9763.67	13.2532	0.700622	0.651431	-0.944455
0	3.04885	14.4191	5.10266	ycgJ	PF05666 family protein YcgJ	b1177	5.64264	2.49637	4.07575	2.02707	7.20953	2.8499	N/A	1.49866	0.742982
58.5481	167.215	143.834	148.37	pliG	inhibitor of g-type lysozyme	b1178	129.492	7.01672	157.792	7.30188	101.191	6.66094	-1.51401	-0.0447988	-0.172501
29.9423	69.3824	73.7178	40.8635	ycgL	PF05166 family protein YcgL	b1179	53.4765	5.74083	55.1229	5.78458	51.83	5.69572	-1.21239	0.851199	-0.763755
0	6.53424	15.7941	4.6934	ycgM	putative isomerase/hydrolase	b1180	6.75543	2.75605	5.61382	2.48898	7.89704	2.98131	N/A	1.75068	-0.477388
0	8.72585	14.807	5.25871	ycgN	PF03693 family protein YcgN	b1181	7.19788	2.84757	6.99228	2.80576	7.40348	2.8882	N/A	1.49349	-0.730588
0	12.6442	0.952494	13.6527	hlyE	hemolysin E	b1182	6.81236	2.76816	13.1485	3.71682	0.476247	-1.07022	N/A	-3.84134	0.110714
27.347	11.6074	4.39508	7.23072	umuD	DNA polymerase V protein UmuD	b1183	12.6451	3.6605	9.41907	3.23558	15.871	3.98832	1.23634	-0.718251	-0.682835
35.7589	18.5436	28.8788	11.1042	umuC	DNA polymerase V catalytic protein	b1184	23.5714	4.55896	14.8239	3.88985	32.3189	5.0143	0.947384	1.37891	-0.739814
24.4672	48.2003	32.4117	22.6481	dsbB	protein thiol:quinone oxidoreductase DsbB	b1185	31.9318	4.99692	35.4242	5.14666	28.4394	4.82982	-0.978194	0.517125	-1.08965
24.4216	35.8715	35.8779	23.5153	nhaB	Na(+):H(+) antiporter NhaB	b1186	29.9216	4.90311	29.6934	4.89207	30.1498	4.91407	-0.554677	0.609494	-0.609235
1036.65	3756.47	5763.87	4090.96	fadR	DNA-binding transcriptional dual regulator FadR	b1187	3661.99	11.8384	3923.71	11.938	3400.26	11.7314	-1.85745	0.494597	0.123063
21.1259	578.291	648	789.991	ycgB	PF04293 family protein YcgB	b1188	509.352	8.99252	684.141	9.41815	334.563	8.38613	-4.77471	-0.285843	0.45004
253.374	425.241	554.499	209.334	dadA	D-amino acid dehydrogenase	b1189	360.612	8.4943	317.287	8.30965	403.936	8.65798	-0.747014	1.40538	-1.02248
34.9859	27.8368	23.6736	10.4349	dadX	alanine racemase 2	b1190	24.2328	4.59889	19.1359	4.25821	29.3297	4.87429	0.32978	1.18186	-1.41557
10.9484	32.3842	37.8513	25.8757	cvrA	putative K(+):H(+) antiporter	b1191	26.7649	4.74227	29.13	4.86443	24.3999	4.6088	-1.56457	0.548744	-0.323689
32.3078	96.3137	72.3302	78.1297	ldcA	murein L,D-carboxypeptidase	b1192	69.7704	6.12454	87.2217	6.44662	52.319	5.70926	-1.57586	-0.111274	-0.30187
117.22	19.3019	18.1861	11.0162	emtA	lytic murein transglycosylase E	b1193	41.4311	5.37264	15.1591	3.92211	67.7032	6.08115	2.60241	0.723207	-0.809115
24.0807	8.41856	8.49469	4.13184	ycgR	flagellar brake protein YcgR	b1194	11.2815	3.49588	6.2752	2.64966	16.2877	4.02571	1.51623	1.03978	-1.02679
63.502	16.1768	9.58097	17.8641	ymgE	PF04226 family protein YmgE	b1195	26.781	4.74314	17.0205	4.0892	36.5415	5.19146	1.97287	-0.898823	0.143136
0	3.61403	4.43201	0	ycgY	uncharacterized protein YcgY	b1196	2.01151	1.00828	1.80701	0.853608	2.21601	1.14796	N/A	N/A	N/A
18.1859	367.997	265.578	395.62	treA	periplasmic trehalase	b1197	261.845	8.03257	381.808	8.57671	141.882	7.14854	-4.3388	-0.574983	0.104423
85.454	40.8308	32.4069	36.8538	dhaM	dihydroxyacetone kinase subunit M	b1198	48.8864	5.61136	38.8423	5.27956	58.9305	5.88094	1.06549	-0.185509	-0.147845
91.617	50.2085	41.684	71.005	dhaL	dihydroxyacetone kinase subunit L	b1199	63.6286	5.9916	60.6068	5.92141	66.6505	6.05854	0.867683	-0.768426	0.499989
164.908	43.9436	43.0383	68.9612	dhaK	dihydroxyacetone kinase subunit K	b1200	80.2129	6.32576	56.4524	5.81896	103.973	6.70007	1.90794	-0.680164	0.650133
41.2867	16.0648	21.6038	14.6784	dhaR	DNA-binding transcriptional dual regulator DhaR	b1201	23.4084	4.54895	15.3716	3.9422	31.4452	4.97477	1.36177	0.557591	-0.130214
178.706	99.3093	112.389	106.948	ycgV	putative autotransporter adhesin YcgV	b1202	124.338	6.95812	103.129	6.6883	145.547	7.18535	0.847583	0.0715934	0.10691
725.575	616.515	500.81	333.614	ychF	redox-responsive ATPase YchF	b1203	544.129	9.0878	475.065	8.89198	613.193	9.2602	0.234988	0.586083	-0.885955
351.154	433.343	775.218	384.467	pth	peptidyl-tRNA hydrolase	b1204	486.046	8.92495	408.905	8.67562	563.186	9.13747	-0.303406	1.01174	-0.172652
110.005	790.677	440.953	585.175	ychH	stress-induced protein	b1205	481.703	8.912	687.926	9.42611	275.479	8.1058	-2.84552	-0.408243	-0.43422
40.348	17.2995	10.6645	15.1845	dauA	aerobic C4-dicarboxylate transporter DauA	b1206	20.8741	4.38365	16.242	4.02166	25.5063	4.67278	1.22177	-0.509781	-0.18813
280.847	244.567	222.266	212.583	prs	ribose-phosphate diphosphokinase	b1207	240.066	7.90729	228.575	7.83652	251.556	7.97474	0.199558	0.0642572	-0.2022
192.49	879.092	450.204	448.763	ispE	4-(cytidine 5'-diphospho)-2-C-methyl-D-erythritol kinase	b1208	492.637	8.94438	663.927	9.37488	321.347	8.32799	-2.19123	0.00462586	-0.97006
100.482	246.4	255.191	237.015	lolB	outer membrane lipoprotein LolB	b1209	209.772	7.71268	241.707	7.91712	177.836	7.47441	-1.29406	0.106598	-0.0560254
57.9702	55.8635	128.971	78.5681	hemA	glutamyl-tRNA reductase	b1210	80.3432	6.3281	67.2158	6.07073	93.4705	6.54644	0.0534061	0.71503	0.492038
59.6341	104.054	192.855	100.389	prfA	peptide chain release factor RF1	b1211	114.233	6.83583	102.221	6.67555	126.245	6.98008	-0.803118	0.941917	-0.0517287
23.2541	13.3771	20.0503	7.4284	prmC	protein-(glutamine-N(5)) methyltransferase	b1212	16.0275	4.00248	10.4028	3.37889	21.6522	4.43644	0.797721	1.4325	-0.848644
52.2231	40.0773	36.3329	34.4646	ychQ	SirB family protein YchQ	b1213	40.7745	5.34959	37.2709	5.21998	44.278	5.46852	0.381905	0.0761618	-0.217669
56.2548	95.2569	84.9236	61.3379	ychA	transglutaminase-like/TPR repeat-containing protein	b1214	74.4433	6.21807	78.2974	6.29089	70.5892	6.14138	-0.759847	0.469386	-0.635043
146.228	97.261	70.4845	60.3118	kdsA	3-deoxy-D-manno-octulosonate 8-phosphate synthase	b1215	93.5714	6.548	78.7864	6.29988	108.356	6.75964	0.588287	0.224866	-0.689421
279.101	32.6983	17.1605	7.72328	chaA	Na(+)/K(+):H(+) antiporter ChaA	b1216	84.1708	6.39525	20.2108	4.33705	148.131	7.21073	3.0935	1.1518	-2.08193
0	19.481	4.46559	10.2545	chaB	putative cation transport regulator ChaB	b1217	8.55026	3.09597	14.8677	3.89411	2.23279	1.15885	N/A	-1.19933	-0.925812
8.65705	7.27388	6.86452	7.15592	chaC	glutathione-specific gamma-glutamylcyclotransferase	b1218	7.48784	2.90455	7.2149	2.85098	7.76079	2.9562	0.251151	-0.0599777	-0.0235869
98.4006	98.2544	231.892	145.325	ychN	DsrE/F sulfur relay family protein YchN	b1219	143.468	7.16459	121.79	6.92825	165.146	7.3676	0.00214435	0.674167	0.564691
18.2217	25.3366	19.6931	18.2867	ychO	putative invasin YchO	b1220	20.3845	4.3494	21.8117	4.44703	18.9574	4.24469	-0.475567	0.106891	-0.470427
26.3202	24.0501	45.6187	31.6286	narL	DNA-binding transcriptional dual regulator NarL	b1221	31.9044	4.99568	27.8393	4.79905	35.9695	5.1687	0.130129	0.528398	0.395186
1.04781	23.0076	22.6293	18.4884	narX	sensory histidine kinase NarX	b1222	16.2933	4.02621	20.748	4.3749	11.8385	3.56542	-4.45667	0.291568	-0.315489
46.6669	17.1071	13.261	14.9227	narK	nitrate:nitrite antiporter NarK	b1223	22.9894	4.5229	16.0149	4.00134	29.964	4.90516	1.44781	-0.170319	-0.197084
47.5253	53.2364	45.5335	87.0352	narG	nitrate reductase A subunit alpha	b1224	58.3326	5.86623	70.1358	6.13208	46.5294	5.54007	-0.163717	-0.934671	0.709185
237.107	81.7514	90.1341	138.17	narH	nitrate reductase A subunit beta	b1225	136.791	7.09583	109.961	6.78085	163.621	7.35421	1.53622	-0.616301	0.757131
1.85378	8.96645	8.01783	15.2913	narJ	nitrate reductase 1 molybdenum cofactor assembly chaperone	b1226	8.53234	3.09294	12.1289	3.60037	4.9358	2.30328	-2.27407	-0.931428	0.770102
15.8298	6.91388	6.48623	11.0189	narI	nitrate reductase A subunit gamma	b1227	10.0622	3.33087	8.96637	3.16452	11.158	3.48001	1.19507	-0.764522	0.672407
495.287	9.85077	53.5053	11.4434	ychS	putative uncharacterized protein YchS	b1228	142.522	7.15504	10.6471	3.41239	274.396	8.10012	5.65188	2.22517	0.216207
0	0	0	0	tpr	protamine-like protein	b1229	0	N/A	0	N/A	0	N/A	0	0	0
467.404	13.2356	15.3295	2.1437	tyrV	tRNA-Tyr	b1230	124.528	6.96033	7.68965	2.94292	241.367	7.91508	5.14217	2.83814	-2.62625
569.303	986.052	1264.69	621.672	tyrT	tRNA-Tyr	b1231	860.429	9.74891	803.862	9.6508	916.995	9.84077	-0.792468	1.02456	-0.665511
91.8001	167.375	262.831	208.368	purU	formyltetrahydrofolate deformylase	b1232	182.594	7.51249	187.872	7.5536	177.315	7.47017	-0.866515	0.334998	0.316053
127.578	486.939	487.447	595.736	ychJ	NTF2-like domain-containing protein YchJ	b1233	424.425	8.72937	541.338	9.08038	307.512	8.2645	-1.93236	-0.289429	0.29093
57.1523	319.544	432.24	349.881	rssA	putative patatin-like phospholipase RssA	b1234	289.704	8.17844	334.712	8.38678	244.696	7.93485	-2.48313	0.304969	0.130849
9.09886	80.6232	82.402	69.3636	rssB	regulator of RpoS	b1235	60.3719	5.91581	74.9934	6.22869	45.7504	5.51571	-3.14744	0.248501	-0.217016
15.3284	17.946	21.8005	10.4905	galU	UTP--glucose-1-phosphate uridylyltransferase	b1236	16.3913	4.03486	14.2182	3.82967	18.5644	4.21447	-0.227452	1.05527	-0.774574
1314.4	345.57	451.648	290.78	hns	DNA-binding transcriptional dual regulator H-NS	b1237	600.599	9.23026	318.175	8.31368	883.022	9.78631	1.92735	0.635271	-0.249049
31.6865	29.8854	99.7992	32.0398	tdk	thymidine/deoxyuridine kinase	b1238	48.3527	5.59553	30.9626	4.95246	65.7428	6.03876	0.0844262	1.63916	0.100425
338.515	1393.53	1024.55	1590.08	adhE	aldehyde-alcohol dehydrogenase	b1241	1086.67	10.0857	1491.81	10.5428	681.533	9.41264	-2.04145	-0.634111	0.190359
98.7946	63.6589	151.985	65.3309	ychE	putative inner membrane protein	b1242	94.9422	6.56898	64.4949	6.01111	125.39	6.97027	0.634069	1.21809	0.0374037
4042.02	17621.8	32131.2	37203.5	oppA	oligopeptide ABC transporter periplasmic binding protein	b1243	22749.6	14.4736	27412.7	14.7426	18086.6	14.1426	-2.12421	-0.211464	1.07808
38.435	387.733	548.816	583.969	oppB	murein tripeptide ABC transporter/oligopeptide ABC transporter inner membrane subunit OppB	b1244	389.738	8.60636	485.851	8.92437	293.626	8.19783	-3.33457	-0.0895685	0.590829
127.184	722.686	882.77	1238.35	oppC	murein tripeptide ABC transporter/oligopeptide ABC transporter inner membrane subunit OppC	b1245	742.747	9.53673	980.517	9.9374	504.977	8.98007	-2.50645	-0.488307	0.776976
93.2169	609.297	518.72	818.946	oppD	murein tripeptide ABC transporter/oligopeptide ABC transporter ATP binding subunit OppD	b1246	510.045	8.99448	714.121	9.48003	305.969	8.25724	-2.70848	-0.658811	0.426623
64.2624	371.744	381.882	615.781	oppF	murein tripeptide ABC transporter/oligopeptide ABC transporter ATP binding subunit OppF	b1247	358.417	8.4855	493.762	8.94767	223.072	7.80137	-2.53226	-0.689292	0.728109
54.2049	99.7182	67.6184	90.1868	yciU	DUF440 domain-containing protein YciU	b1248	77.9321	6.28415	94.9525	6.56913	60.9117	5.92865	-0.879433	-0.415501	-0.144941
96.143	100.426	111.446	82.5639	clsA	cardiolipin synthase A	b1249	97.6446	6.60947	91.4949	6.51562	103.794	6.69758	-0.0628769	0.432759	-0.282548
38.7393	37.157	41.8664	28.8191	kch	K(+) channel Kch	b1250	36.6454	5.19556	32.988	5.04387	40.3028	5.33281	0.0601635	0.538769	-0.366608
70.3713	42.299	21.205	24.9496	yciI	protein YciI	b1251	39.7062	5.31129	33.6243	5.07143	45.7882	5.5169	0.734365	-0.234614	-0.761603
211.304	27.6048	3.84569	5.4833	tonB	Ton complex subunit TonB	b1252	62.0595	5.95558	16.5441	4.04824	107.575	6.7492	2.93633	-0.5118	-2.3318
0	9.86865	5.57889	1.52226	yciA	acyl-CoA thioesterase	b1253	4.24245	2.0849	5.69545	2.50981	2.78945	1.47998	N/A	1.87377	-2.69664
50.2109	32.2924	30.1623	13.1599	yciB	inner membrane protein	b1254	31.4564	4.97528	22.7262	4.50628	40.1866	5.32864	0.636804	1.1966	-1.29505
10.3762	11.089	10.7271	4.57168	yciC	putative inner membrane protein	b1255	9.19099	3.20022	7.83033	2.96907	10.5517	3.3994	-0.0958413	1.23046	-1.27833
18.2692	2419.36	867.995	1022.38	ompW	outer membrane protein W	b1256	1082	10.0795	1720.87	10.7489	443.132	8.79159	-7.04907	-0.236169	-1.2427
0	13.8687	17.3478	8.86512	yciE	DUF892 domain-containing protein YciE	b1257	10.0204	3.32487	11.3669	3.50677	8.67389	3.11668	N/A	0.968539	-0.645617
0	18.5259	11.487	16.0028	yciF	DUF892 domain-containing protein YciF	b1258	11.5039	3.52405	17.2644	4.10973	5.74348	2.52193	N/A	-0.478331	-0.211214
38.7042	53.1262	53.3873	141.047	yciG	protein YciG	b1259	71.5663	6.16121	97.0868	6.6012	46.0458	5.525	-0.456934	-1.40161	1.40868
57.8638	17.5422	32.8982	15.2033	trpA	tryptophan synthase subunit alpha	b1260	30.8769	4.94846	16.3728	4.03323	45.381	5.50402	1.72183	1.11362	-0.206445
55.3518	76.0853	125.772	74.4728	trpB	tryptophan synthase subunit beta	b1261	82.9206	6.37366	75.2791	6.23418	90.562	6.50083	-0.458987	0.756028	-0.0309044
52.6717	60.9871	58.2385	62.9678	trpC	fused indole-3-glycerol phosphate synthase/phosphoribosylanthranilate isomerase	b1262	58.7163	5.87569	61.9775	5.95367	55.4551	5.79325	-0.211477	-0.112641	0.0461101
100.28	30.5458	29.0851	18.2671	trpD	anthranilate synthase subunit TrpD	b1263	44.5445	5.47718	24.4065	4.60919	64.6826	6.01531	1.71499	0.671033	-0.741729
1.32514	2.27932	3.82094	2.99221	trpE	anthranilate synthase subunit TrpE	b1264	2.60441	1.38095	2.63577	1.39822	2.57304	1.36348	-0.782458	0.352716	0.392608
0	0	0	0	trpL	trp operon leader peptide	b1265	0	N/A	0	N/A	0	N/A	0	0	0
93.9319	64.8399	42.4119	38.2884	yciV	RNA/ssDNA 5'->3' exonuclease	b1266	59.868	5.90371	51.5642	5.6883	68.1719	6.09111	0.534733	0.147562	-0.759976
56.6995	17.2105	10.8409	8.41139	yciO	putative RNA-binding protein YciO	b1267	23.2906	4.54168	12.811	3.67931	33.7702	5.07768	1.72004	0.366074	-1.03288
12.2151	12.9552	18.3837	9.12993	yciQ	DUF2207 domain-containing protein YciQ	b1268	13.171	3.71929	11.0426	3.465	15.2994	3.9354	-0.0848702	1.00975	-0.504856
73.2958	25.2574	22.3118	12.4111	rluB	23S rRNA pseudouridine(2605) synthase	b1269	33.3191	5.05828	18.8343	4.23529	47.8038	5.57905	1.53702	0.84618	-1.02508
8.92071	26.6504	30.4073	24.0486	btuR	cobinamide/cobalamin adenosyltransferase	b1270	22.5067	4.49228	25.3495	4.66388	19.664	4.29748	-1.57892	0.338465	-0.148204
73.1829	70.0362	60.5869	49.2146	yciK	putative oxidoreductase	b1271	63.2552	5.98311	59.6254	5.89786	66.8849	6.06361	0.0634045	0.299918	-0.509014
23.3122	17.2325	22.5959	16.7753	sohB	S49 peptidase family protein	b1272	19.979	4.32041	17.0039	4.08779	22.954	4.52068	0.435949	0.429723	-0.0387993
278.7	607.157	270.814	364.669	yciN	protein YciN	b1273	380.335	8.57113	485.913	8.92455	274.757	8.10201	-1.12336	-0.429285	-0.73548
1120.76	715.122	1216.31	891.573	topA	DNA topoisomerase 1	b1274	985.94	9.94536	803.348	9.64988	1168.53	10.1905	0.648213	0.448083	0.318164
65.8535	174.908	234.264	140.663	cysB	DNA-binding transcriptional dual regulator CysB	b1275	153.922	7.26606	157.786	7.30182	150.059	7.22938	-1.40926	0.735889	-0.314351
20.8274	259.01	223.58	222.979	acnA	aconitate hydratase 1	b1276	181.599	7.50461	240.994	7.91285	122.204	6.93314	-3.63645	0.00388444	-0.216101
832.812	729.078	971.563	637.39	ribA	GTP cyclohydrolase 2	b1277	792.711	9.63065	683.234	9.41624	902.188	9.81728	0.191919	0.608131	-0.193897
40.3656	104.782	110.5	84.2393	pgpB	phosphatidylglycerophosphatase B	b1278	84.9718	6.40891	94.5106	6.5624	75.4331	6.23712	-1.37619	0.391487	-0.314823
4212.47	1361.99	2192.07	1508.03	lapA	lipopolysaccharide assembly protein A	b1279	2318.64	11.1791	1435.01	10.4868	3202.27	11.6449	1.62896	0.539624	0.146957
43.6127	37.8214	33.921	25.022	lapB	lipopolysaccharide assembly protein B	b1280	35.0943	5.13316	31.4217	4.97369	38.7668	5.27675	0.205544	0.438981	-0.596005
36.2294	22.4853	30.4566	11.8513	pyrF	orotidine-5'-phosphate decarboxylase	b1281	25.2556	4.65853	17.1683	4.10168	33.343	5.05931	0.68818	1.3617	-0.923932
99.0398	11.4682	8.96568	0	yciH	putative translation factor	b1282	29.8684	4.90055	5.73408	2.51956	54.0027	5.75496	3.11037	N/A	N/A
33.5312	196.922	296.5	294.815	osmB	osmotically-inducible lipoprotein OsmB	b1283	205.442	7.68259	245.869	7.94175	165.015	7.36646	-2.55405	0.00821847	0.582184
22.0928	47.8761	79.4837	32.1507	yciT	putative DNA-binding transcriptional regulator YciT	b1284	45.4008	5.50465	40.0134	5.32241	50.7882	5.66642	-1.11573	1.30581	-0.574457
96.4208	24.453	93.3573	28.8093	pdeR	cyclic di-GMP phosphodiesterase PdeR	b1285	60.7601	5.92505	26.6311	4.73504	94.8891	6.56817	1.97933	1.69623	0.236524
132.533	36.9679	47.2496	33.3667	rnb	RNase II	b1286	62.5294	5.96646	35.1673	5.13616	89.8915	6.49011	1.84201	0.501893	-0.147865
25.5394	32.7468	30.5634	20.7306	yciW	putative oxidoreductase	b1287	27.3951	4.77584	26.7387	4.74086	28.0514	4.81	-0.358626	0.560041	-0.659589
1713.47	388.198	819.612	459.731	fabI	enoyl-[acyl-carrier-protein] reductase	b1288	845.253	9.72324	423.965	8.7278	1266.54	10.3067	2.14206	0.834151	0.243996
0	10.0638	15.1834	13.7261	ycjD	DUF559 domain-containing protein YcjD	b1289	9.74333	3.28441	11.895	3.57228	7.5917	2.92442	N/A	0.145571	0.447749
14.6993	64.0117	66.671	56.448	sapF	putrescine ABC exporter ATP binding protein SapF	b1290	50.4575	5.657	60.2299	5.91241	40.6852	5.34643	-2.12259	0.240137	-0.181413
68.0729	182.217	227.994	217.14	sapD	putrescine ABC exporter ATP binding protein SapD	b1291	173.856	7.44175	199.679	7.64154	148.034	7.20978	-1.42051	0.070371	0.252967
10.5663	36.7222	30.2842	31.7665	sapC	putrescine ABC exporter membrane protein SapC	b1292	27.3348	4.77267	34.2444	5.09779	20.4252	4.35228	-1.79719	-0.0689414	-0.209148
204.469	142.181	200.701	138.704	sapB	putrescine ABC exporter membrane subunit SapB	b1293	171.514	7.42218	140.443	7.13384	202.585	7.66238	0.524152	0.533038	-0.0357193
73.6442	136.408	145.605	126.685	sapA	putative periplasmic binding protein SapA	b1294	120.586	6.91391	131.547	7.03943	109.624	6.77643	-0.889288	0.200806	-0.106681
0	88.4167	88.2799	42.7142	ymjA	DUF2543 domain-containing protein YmjA	b1295	54.8527	5.77749	65.5654	6.03486	44.14	5.46401	N/A	1.04737	-1.0496
22.6873	21.4426	17.8232	14.6806	puuP	putrescine:H(+) symporter PuuP	b1296	19.1584	4.25991	18.0616	4.17485	20.2552	4.34022	0.0814035	0.279848	-0.546573
87.9752	13.0156	25.8643	12.1562	puuA	glutamate-putrescine ligase	b1297	34.7528	5.11906	12.5859	3.65374	56.9198	5.83086	2.75685	1.08927	-0.0985561
128.973	13.2356	37.4013	10.8773	puuD	gamma-glutamyl-gamma-aminobutyrate hydrolase	b1298	47.6218	5.57355	12.0564	3.59173	83.1872	6.37829	3.28457	1.78177	-0.283107
0	7.89669	6.51895	5.00708	puuR	DNA-binding transcriptional repressor PuuR	b1299	4.85568	2.27967	6.45189	2.68972	3.25947	1.70464	N/A	0.38067	-0.657278
12.0213	3.71732	5.14462	3.38794	puuC	gamma-glutamyl-gamma-aminobutyraldehyde dehydrogenase	b1300	6.06779	2.60117	3.55263	1.82889	8.58294	3.10147	1.69325	0.602655	-0.133855
13.0819	6.65999	11.2314	6.4958	puuB	gamma-glutamylputrescine oxidase	b1301	9.36726	3.22763	6.57789	2.71763	12.1566	3.60367	0.973977	0.789959	-0.0360139
7.43645	4.8135	11.15	8.7317	puuE	4-aminobutyrate aminotransferase PuuE	b1302	8.03292	3.00592	6.7726	2.75971	9.29325	3.21618	0.627527	0.352716	0.859175
25.7985	40.6451	30.921	30.0585	pspF	DNA-binding transcriptional dual regulator PspF	b1303	31.8558	4.99348	35.3518	5.14371	28.3598	4.82577	-0.655793	0.040813	-0.435309
5667.02	181.058	1029.28	120.387	pspA	phage shock protein A	b1304	1749.44	10.7727	150.722	7.23575	3348.15	11.7091	4.96807	3.09589	-0.588777
7105.68	118.753	633.65	67.2168	pspB	phage shock protein B	b1305	1981.32	10.9522	92.9848	6.53892	3869.66	11.918	5.90294	3.23679	-0.821068
4471.38	34.8966	331.635	38.9736	pspC	phage shock protein C	b1306	1219.22	10.2517	36.9351	5.20692	2401.51	11.2297	7.00149	3.08903	0.159408
782.849	9.71306	10.0269	0	pspD	phage shock protein D	b1307	200.647	7.64852	4.85653	2.27993	396.438	8.63095	6.33266	N/A	N/A
454.887	314.888	115.823	154.255	pspE	thiosulfate sulfurtransferase PspE	b1308	259.963	8.02216	234.572	7.87389	285.355	8.15661	0.530667	-0.413396	-1.02952
36.3132	23.8287	46.116	29.0675	ycjM	glucosylglycerate phosphorylase	b1309	33.8314	5.08029	26.4481	4.72509	41.2146	5.36508	0.607796	0.665861	0.286708
0	1.23263	1.93151	2.06688	ycjN	putative ABC transporter periplasmic binding protein YcjN	b1310	1.30775	0.387091	1.64975	0.72225	0.965754	-0.0502729	N/A	-0.097727	0.745717
1.06741	4.03921	1.96978	0.619776	ycjO	putative ABC transporter membrane subunit YcjO	b1311	1.92404	0.944142	2.32949	1.22002	1.5186	0.602738	-1.91996	1.66822	-2.70425
2.23358	4.89335	0	3.09815	ycjP	putative ABC transporter membrane subunit YcjP	b1312	2.55627	1.35404	3.99575	1.99847	1.11679	0.159358	-1.13147	N/A	-0.659418
0	3.65037	6.2387	8.59446	ycjQ	putative zinc-binding dehydrogenase YcjQ	b1313	4.62088	2.20817	6.12242	2.6141	3.11935	1.64125	N/A	-0.462163	1.23537
0	2.13883	1.2386	1.92453	ycjR	putative ketohexose-3-epimerase YcjR	b1314	1.32549	0.406527	2.03168	1.02267	0.619302	-0.691285	N/A	-0.635789	-0.15232
57.2361	28.8537	22.8788	28.2409	ycjS	putative oxidoreductase YcjS	b1315	34.3024	5.10024	28.5473	4.83528	40.0575	5.324	0.988172	-0.303775	-0.0309681
17.6834	4.54706	10.0302	5.73102	ycjT	kojibiose phosphorylase	b1316	9.49791	3.24761	5.13904	2.3615	13.8568	3.79252	1.95939	0.807482	0.333856
0	7.38654	5.84052	7.27016	ycjU	beta-phosphoglucomutase	b1317	5.1243	2.35736	7.32835	2.87349	2.92026	1.5461	N/A	-0.315891	-0.0229104
7.89741	0.103479	0	0.804478	ompG	outer membrane porin G	b1319	2.20134	1.13838	0.453978	-1.1393	3.9487	1.98138	6.25397	N/A	2.95871
23.3714	17.1738	36.9013	22.5564	ycjW	putative LacI-type DNA-binding transcriptional regulator YcjW	b1320	25.0007	4.6439	19.8651	4.31216	30.1364	4.91343	0.444535	0.710135	0.393324
71.2488	27.16	59.2243	41.2741	ycjX	DUF463 domain-containing protein YcjX	b1321	49.7268	5.63595	34.217	5.09664	65.2365	6.02761	1.39138	0.520953	0.603754
26.772	11.388	17.1261	9.37951	ycjF	conserved inner membrane protein YcjF	b1322	16.1664	4.01493	10.3837	3.37625	21.949	4.45609	1.23322	0.868608	-0.279927
51.7739	154.673	121.365	153.5	tyrR	DNA-binding transcriptional dual regulator TyrR	b1323	120.328	6.91083	154.086	7.26759	86.5695	6.43579	-1.57892	-0.33888	-0.0109861
265.91	486.143	519.47	466.138	tpx	lipid hydroperoxide peroxidase	b1324	434.415	8.76293	476.14	8.89524	392.69	8.61725	-0.870444	0.156284	-0.0606245
10.3307	15.4313	18.1536	10.9404	ycjG	L-Ala-D/L-Glu epimerase	b1325	13.714	3.77757	13.1858	3.72092	14.2421	3.83209	-0.578924	0.73059	-0.496191
21.4378	122.688	212.104	114.228	mpaA	murein tripeptide amidase A	b1326	117.614	6.87792	118.458	6.88823	116.771	6.86754	-2.51677	0.892863	-0.103084
0	12.7242	12.0256	9.43056	ycjY	putative hydrolase YcjY	b1327	8.5451	3.0951	11.0774	3.46955	6.01281	2.58804	N/A	0.350697	-0.432164
18.4107	27.1881	27.3874	12.62	pgrR	DNA-binding transcriptional repressor PgrR	b1328	21.4015	4.41964	19.9041	4.31499	22.899	4.51721	-0.562436	1.1178	-1.10726
69.7633	345.21	337.964	242.049	mppA	murein tripeptide ABC transporter periplasmic binding protein	b1329	248.747	7.95853	293.63	8.19785	203.863	7.67146	-2.30694	0.481568	-0.512175
87.7596	18.4416	17.0452	11.5944	ynaI	small conductance mechanosensitive channel YnaI	b1330	33.7102	5.07511	15.018	3.90862	52.4024	5.71156	2.2506	0.555941	-0.669535
0	0	0	0	insH-4	IS5 transposase and trans-activator	b1331	0	N/A	0	N/A	0	N/A	0	0	0
129.906	68.6789	61.6574	28.0148	ynaJ	DUF2534 domain-containing protein YnaJ	b1332	72.0643	6.17121	48.3469	5.59535	95.7817	6.58168	0.919529	1.13808	-1.29368
746.827	4920.17	5047.4	6248.68	uspE	universal stress protein with a role cellular motility	b1333	4240.77	12.0501	5584.42	12.4472	2897.11	11.5004	-2.71986	-0.30801	0.344844
989.714	555.043	538.884	338.213	fnr	DNA-binding transcriptional dual regulator FNR	b1334	605.464	9.2419	446.628	8.80293	764.299	9.57799	0.834413	0.67204	-0.714665
22.6241	31.6141	18.9391	19.7752	ogt	methylated-DNA--[protein]-cysteine S-methyltransferase	b1335	23.2381	4.53842	25.6946	4.6834	20.7816	4.37724	-0.482709	-0.0623216	-0.676877
5.67215	3.86797	2.55994	3.77873	abgT	p-aminobenzoyl glutamate:H(+) symporter	b1336	3.9697	1.98903	3.82335	1.93484	4.11605	2.04126	0.55232	-0.561788	-0.0336757
9.50569	8.42862	5.8197	10.6691	abgB	p-aminobenzoyl-glutamate hydrolase subunit B	b1337	8.60577	3.1053	9.54884	3.25533	7.66269	2.93785	0.173495	-0.874418	0.340065
11.2027	2.78897	3.14737	3.66004	abgA	p-aminobenzoyl-glutamate hydrolase subunit A	b1338	5.19976	2.37844	3.2245	1.68908	7.17501	2.84298	2.00604	-0.217711	0.392127
10.9785	14.4393	21.0838	5.4123	abgR	putative LysR-type DNA-binding transcriptional regulator AbgR	b1339	12.9784	3.69805	9.92579	3.31118	16.0311	4.0028	-0.395324	1.96182	-1.41568
36.7234	31.2507	77.7802	31.8767	smrA	DNA endonuclease SmrA	b1340	44.4078	5.47274	31.5637	4.9802	57.2518	5.83925	0.232809	1.2869	0.0286131
5.19212	67.1396	29.0615	32.1178	dgcM	diguanylate cyclase DgcM	b1341	33.3778	5.06082	49.6287	5.6331	17.1268	4.09818	-3.69277	-0.144263	-1.06379
13.586	88.0356	70.7343	58.0221	zntB	Zn(2(+)):H(+) symporter	b1342	57.5945	5.84786	73.0289	6.19039	42.1602	5.39781	-2.69596	0.285806	-0.601483
19.5965	17.3312	30.1491	25.8159	dbpA	ATP-dependent RNA helicase DbpA	b1343	23.2232	4.53749	21.5735	4.43119	24.8728	4.6365	0.177225	0.223857	0.574888
55.1193	24.4397	19.3155	11.0315	ttcA	tRNA cytosine(32) 2-sulfurtransferase TtcA	b1344	27.4765	4.78013	17.7356	4.14857	37.2174	5.21791	1.17333	0.80813	-1.1476
11.4254	4.02012	5.31501	5.99518	intR	Rac prophage; putative integrase	b1345	6.68893	2.74178	5.00765	2.32413	8.37021	3.06526	1.50694	-0.173731	0.576565
0	0	0	0.562389	xisR	Rac prophage; excisionase	b1346	0.140597	-2.83036	0.281195	-1.83036	0	N/A	0	N/A	N/A
0	0	0	0	rcbA	Rac prophage; double-strand break reduction protein	b1347	0	N/A	0	N/A	0	N/A	0	0	0
0	0	0	0	ralR	Rac prophage; endodeoxyribonuclease toxin RalR	b1348	0	N/A	0	N/A	0	N/A	0	0	0
0	4.51399	2.14488	3.14938	recT	Rac prophage; recombinase, DNA renaturation	b1349	2.45206	1.294	3.83169	1.93798	1.07244	0.100894	N/A	-0.554175	-0.519336
26.5678	8.00192	12.1902	6.53851	recE	Rac prophage; exonuclease VIII, ds DNA exonuclease, 5' --> 3' specific	b1350	13.3246	3.73602	7.27021	2.862	19.379	4.27642	1.73126	0.898684	-0.291384
0	0	0	0	racC	Rac prophage; protein RacC	b1351	0	N/A	0	N/A	0	N/A	0	0	0
44.9523	0	7.33678	0	kilR	Rac prophage; inhibitor of FtsZ, killing protein	b1352	13.0723	3.70844	0	N/A	26.1445	4.70844	N/A	N/A	0
0	0.958611	5.7734	0.124209	sieB	Rac prophage; phage superinfection exclusion protein	b1353	1.71405	0.777413	0.54141	-0.885207	2.8867	1.52942	N/A	5.53858	-2.94818
0	4.86122	0	6.29876	ydaG	Rac prophage; uncharacterized protein YdaG	b1355	2.79	1.48026	5.57999	2.48026	0	N/A	N/A	N/A	0.373749
151.975	268.874	224.112	186.926	racR	Rac prophage; DNA-binding transcriptional repressor RacR	b1356	207.972	7.70024	227.9	7.83226	188.043	7.55492	-0.8231	0.261754	-0.524468
0	0	3.10763	3.06758	ydaS	Rac prophage; toxin YdaS	b1357	1.5438	0.626488	1.53379	0.617101	1.55382	0.635815	0	0.0187149	N/A
0	6.87073	11.8082	4.45125	ydaT	Rac prophage; protein YdaT	b1358	5.78255	2.53171	5.66099	2.50105	5.90411	2.56172	N/A	1.40751	-0.626251
0	3.82439	4.2396	2.12371	ydaU	Rac prophage; DUF1376 domain-containing protein YdaU	b1359	2.54692	1.34876	2.97405	1.57243	2.1198	1.08393	N/A	0.997341	-0.848644
4.033	11.2954	17.0799	15.0422	ydaV	Rac prophage; putative ATP-binding protein YdaV	b1360	11.8626	3.56835	13.1688	3.71906	10.5564	3.40005	-1.48581	0.183278	0.413277
0	7.35311	6.8712	7.36219	ydaW	Rac prophage; putative uncharacterized protein YdaW	b1361	5.39663	2.43206	7.35765	2.87925	3.4356	1.78056	N/A	-0.099573	0.00177984
6.5863	5.91578	7.29853	9.70643	trkG	Rac prophage; K(+) transporter TrkG	b1363	7.37676	2.88299	7.8111	2.96553	6.94242	2.79544	0.154902	-0.411334	0.714373
38.514	2.48585	2.05652	5.52164	ynaK	Rac prophage; ParB-like nuclease domain-containing protein YnaK	b1365	12.1445	3.60223	4.00375	2.00135	20.2853	4.34236	3.95357	-1.42489	1.15136
0	3.12507	1.80974	0.674867	ydaY	Rac prophage; putative uncharacterized protein YdaY	b1366	1.40242	0.487918	1.89997	0.925977	0.904869	-0.144219	N/A	1.42311	-2.21121
8.41728	9.74877	9.44441	2.12495	ynaA	Rac prophage; putative prophage tail length tape measure domain-containing protein YnaA	b1368	7.43385	2.89411	5.93686	2.5697	8.93084	3.1588	-0.211867	2.15203	-2.19779
0.191938	12.7105	8.52293	14.6118	insH-5	Rac prophage; IS5 transposase and trans-activator	b1370	9.0093	3.17142	13.6612	3.77201	4.35743	2.12348	-6.04924	-0.777714	0.201109
0.223956	6.13306	5.79568	4.3165	stfR	Rac prophage; putative membrane protein	b1372	4.1173	2.0417	5.22478	2.38537	3.00982	1.58968	-4.77532	0.425116	-0.506744
0	2.76699	0	0	tfaR	Rac prophage; putative tail fiber assembly protein TfaR	b1373	0.691748	-0.531682	1.3835	0.468318	0	N/A	N/A	0	N/A
36.6386	23.4777	12.0343	9.35222	pinR	Rac prophage; putative site-specific recombinase	b1374	20.3757	4.34878	16.415	4.03694	24.3365	4.60505	0.642075	0.363771	-1.32791
34.6004	0.801301	5.10439	0	ynaE	Rac prophage; uncharacterized protein YnaE	b1375	10.1265	3.34007	0.40065	-1.31958	19.8524	4.31124	5.4323	N/A	N/A
10.3885	578.462	223.659	280.791	uspF	nucleotide binding filament protein	b1376	273.325	8.09447	429.627	8.74694	117.024	6.87066	-5.79917	-0.3282	-1.04272
7.6379	1.24011	5.93671	3.16009	ompN	outer membrane porin N	b1377	4.4937	2.1679	2.2001	1.13757	6.7873	2.76284	2.62271	0.909696	1.3495
41.5041	204.393	179.495	189.244	ydbK	putative pyruvate-flavodoxin oxidoreductase	b1378	153.659	7.26359	196.819	7.62072	110.5	6.7879	-2.30002	-0.0763043	-0.111096
60.5379	70.702	95.3642	52.5535	hslJ	lipoprotein implicated in Novobiocin resistance	b1379	69.7894	6.12494	61.6278	5.94551	77.9511	6.2845	-0.223912	0.859661	-0.427964
32.3328	26.9893	21.7169	22.2706	ldhA	D-lactate dehydrogenase	b1380	25.8274	4.69083	24.6299	4.62234	27.0248	4.75621	0.260611	-0.0363264	-0.277244
22.6805	30.718	15.6296	12.2626	ydbH	PF11739 family protein YdbH	b1381	20.3227	4.34502	21.4903	4.42562	19.155	4.25965	-0.437635	0.350007	-1.32482
0	6.04853	2.04325	8.81682	ynbE	lipoprotein YnbE	b1382	4.22715	2.07969	7.43267	2.89388	1.02163	0.0308678	N/A	-2.10939	0.543674
17.2744	3.44045	7.13933	2.22892	ydbL	DUF1318 domain-containing protein YdbL	b1383	7.52077	2.91088	2.83468	1.50319	12.2069	3.60962	2.32797	1.67944	-0.626251
0	15.9358	16.8989	10.1901	feaR	DNA-binding transcriptional activator FeaR	b1384	10.7562	3.42709	13.0629	3.70741	8.44944	3.07886	N/A	0.729767	-0.64511
30.1265	8.81271	8.46958	8.38185	feaB	phenylacetaldehyde dehydrogenase	b1385	13.9477	3.80195	8.59728	3.10388	19.2981	4.27038	1.77338	0.0150204	-0.0723158
43.9676	38.4656	70.8376	35.07	tynA	copper-containing amine oxidase	b1386	47.0852	5.5572	36.7678	5.20037	57.4026	5.84305	0.192873	1.01428	-0.133333
0	0.733155	0.849144	1.42494	paaZ	oxepin-CoA hydrolase/3-oxo-5,6-dehydrosuberyl-CoA semialdehyde dehydrogenase	b1387	0.75181	-0.41156	1.07905	0.109758	0.424572	-1.23592	N/A	-0.74682	0.958711
6.88375	12.6011	12.7849	4.31044	paaA	phenylacetyl-CoA 1,2-epoxidase, monooxygenase subunit	b1388	9.14505	3.19299	8.45577	3.07994	9.83434	3.29783	-0.872283	1.56854	-1.54764
0	7.16163	6.03246	1.05448	paaB	phenylacetyl-CoA 1,2-epoxidase subunit B	b1389	3.56214	1.83274	4.10805	2.03845	3.01623	1.59275	N/A	2.51621	-2.76375
0	3.76515	3.63401	3.90285	paaC	phenylacetyl-CoA 1,2-epoxidase, structural subunit	b1390	2.8255	1.49851	3.834	1.93885	1.81701	0.861563	N/A	-0.102964	0.0518205
0	11.672	3.92473	5.61034	paaD	phenylacetate degradation protein	b1391	5.30176	2.40647	8.64115	3.11122	1.96237	0.972595	N/A	-0.515494	-1.05689
9.31785	6.47774	3.5992	4.65035	paaE	phenylacetyl-CoA 1,2-epoxidase, reductase subunit	b1392	6.01128	2.58767	5.56404	2.47613	6.45852	2.6912	0.524505	-0.369662	-0.478153
0	13.428	12.5126	12.4165	paaF	putative 2,3-dehydroadipyl-CoA hydratase	b1393	9.5893	3.26143	12.9223	3.69179	6.25632	2.64531	N/A	0.0111275	-0.11299
0.238645	0.950593	3.78462	3.15622	paaG	putative ring 1,2-epoxyphenylacetyl-CoA isomerase (oxepin-CoA forming)	b1394	2.03252	1.02327	2.05341	1.03802	2.01163	1.00837	-1.99396	0.26195	1.7313
0	10.7014	7.3378	9.31487	paaH	3-hydroxyadipyl-CoA dehydrogenase	b1395	6.83852	2.77368	10.0081	3.3231	3.6689	1.87535	N/A	-0.344187	-0.200192
0	1.77309	0	1.57948	paaI	phenylacetyl-CoA thioesterase	b1396	0.838142	-0.254733	1.67628	0.745267	0	N/A	N/A	N/A	-0.16682
97.7364	55.8937	57.6235	31.2756	paaJ	beta-ketoadipyl-CoA thiolase	b1397	60.6323	5.92201	43.5846	5.44575	77.6799	6.27947	0.806209	0.881621	-0.83765
0	8.41915	5.12346	5.59308	paaK	phenylacetate-CoA ligase	b1398	4.78392	2.25819	7.00611	2.80861	2.56173	1.35712	N/A	-0.126524	-0.590031
20.7892	40.4189	28.8302	35.6381	paaX	DNA-binding transcriptional repressor PaaX	b1399	31.4191	4.97357	38.0285	5.24901	24.8097	4.63283	-0.959196	-0.305839	-0.18161
8.28352	17.6083	20.1184	24.4597	paaY	2-hydroxycyclohepta-1,4,6-triene-1-carboxyl-CoA thioesterase	b1400	17.6175	4.13893	21.034	4.39465	14.201	3.82792	-1.08794	-0.281888	0.474151
18.9122	115.483	174.202	120.336	insD-2	IS2 insertion element protein InsB	b1402	107.233	6.74461	117.91	6.88154	96.5573	6.59331	-2.61029	0.53369	0.0593954
0	0	0	0	insC-2	IS2 insertion element repressor InsA	b1403	0	N/A	0	N/A	0	N/A	0	0	0
6.70132	0	0.612672	0	insI-2	IS30 transposase	b1404	1.8285	0.870659	0	N/A	3.657	1.87066	N/A	N/A	0
0.874754	81.9923	86.7035	96.2215	pdxI	pyridoxine 4-dehydrogenase	b1406	66.448	6.05415	89.1069	6.47747	43.7891	5.4525	-6.55047	-0.150269	0.23087
0.244851	2.88531	4.49493	2.21153	ydbD	DUF2773 domain-containing protein YdbD	b1407	2.45915	1.29816	2.54842	1.3496	2.36989	1.24482	-3.55875	1.02325	-0.383681
0	1.70177	0.89591	0	ynbA	putative inner membrane protein	b1408	0.649421	-0.622775	0.850886	-0.232962	0.447955	-1.15857	N/A	N/A	N/A
0	0	0	0	ynbB	putative CDP-diglyceride synthase	b1409	0	N/A	0	N/A	0	N/A	0	0	0
13.8166	6.71944	6.79424	3.73135	ynbC	hydrolase/methyltransferase domain-containing protein YnbC	b1410	7.7654	2.95706	5.22539	2.38554	10.3054	3.36533	1.03999	0.864615	-0.848644
9.31988	4.56797	8.31388	5.58997	ynbD	putative phosphatase	b1411	6.94793	2.79658	5.07897	2.34454	8.81688	3.14027	1.02876	0.572682	0.291286
11.4963	178.377	206.686	149.54	azoR	FMN dependent NADH:quinone oxidoreductase	b1412	136.525	7.09302	163.958	7.35719	109.091	6.76939	-3.95569	0.466913	-0.254396
82.736	94.2326	81.9181	71.2579	hrpA	ATP-dependent RNA helicase HrpA	b1413	82.5362	6.36695	82.7453	6.3706	82.3271	6.3633	-0.18771	0.201133	-0.403176
81.3341	523.303	569.22	344.941	ydcF	DUF218 domain-containing protein YdcF	b1414	379.7	8.56871	434.122	8.76196	325.277	8.34553	-2.68572	0.722639	-0.601299
311.595	466.938	551.178	381.342	aldA	aldehyde dehydrogenase A	b1415	427.763	8.74067	424.14	8.7284	431.387	8.75284	-0.583558	0.531433	-0.292145
102.833	79.8041	103.268	35.0016	cybB	cytochrome b561	b1418	80.2266	6.32601	57.4029	5.84305	103.05	6.6872	0.365768	1.56089	-1.18904
0	7.54328	20.9056	18.5007	ydcA	protein YdcA	b1419	11.7374	3.55304	13.022	3.70288	10.4528	3.38582	N/A	0.176311	1.29431
0	0	0	0	mokB	putative regulatory protein MokB	b1420	0	N/A	0	N/A	0	N/A	0	0	0
22.3746	7.36992	2.21668	2.81298	trg	methyl-accepting chemotaxis protein Trg	b1421	8.69354	3.11994	5.09145	2.34808	12.2956	3.62007	1.60214	-0.343696	-1.38955
436.085	144.281	169.751	61.987	ydcI	putative DNA-binding transcriptional repressor YdcI	b1422	203.026	7.66552	103.134	6.68838	302.918	8.24278	1.59573	1.45338	-1.21884
11.3479	90.3341	87.538	108.099	ydcJ	DUF1338 domain-containing protein YdcJ	b1423	74.3298	6.21587	99.2167	6.63251	49.4429	5.62769	-2.99285	-0.304376	0.259014
50.5975	43.6491	69.2749	45.7369	opgD	glucan biosynthesis protein D	b1424	52.3146	5.70914	44.693	5.48198	59.9362	5.90536	0.213113	0.598974	0.0674073
14.2264	30.8341	22.6821	63.4375	ydcH	protein YdcH	b1426	32.795	5.0354	47.1358	5.55875	18.4542	4.20588	-1.11595	-1.48379	1.04081
64.8557	177.782	106.171	167.142	rimL	ribosomal-protein-L12-serine acetyltransferase	b1427	128.988	7.01109	172.462	7.43014	85.5135	6.41808	-1.4548	-0.654682	-0.089033
62.3797	23.223	25.7902	19.8126	ydcK	putative enzyme YdcK	b1428	32.8014	5.03568	21.5178	4.42746	44.0849	5.46221	1.42552	0.380401	-0.229136
50.8177	55.2317	60.3064	41.4707	tehA	tellurite resistance protein	b1429	51.9566	5.69924	48.3512	5.59548	55.562	5.79603	-0.120165	0.540218	-0.413403
0	10.2591	5.84966	7.7712	tehB	tellurite methyltransferase	b1430	5.96998	2.57773	9.01514	3.17235	2.92483	1.54835	N/A	-0.409785	-0.400692
18.0129	61.9409	84.238	73.3578	ydcL	DUF3313 domain-containing lipoprotein YdcL	b1431	59.3874	5.89208	67.6493	6.08	51.1255	5.67597	-1.78186	0.199522	0.244058
34.5773	31.9035	28.5873	23.6292	insQ	putative insertion element transposase InsQ	b1432	29.6743	4.89114	27.7663	4.79526	31.5823	4.98104	0.116113	0.274803	-0.433145
41.4688	31.8088	38.3184	26.2888	ydcO	putative transport protein YdcO	b1433	34.4712	5.10732	29.0488	4.86041	39.8936	5.31809	0.382602	0.543588	-0.274974
136.748	86.0704	53.9888	61.3036	sutR	DNA-binding transcriptional dual regulator SutR	b1434	84.5276	6.40135	73.687	6.20334	95.3682	6.57544	0.667925	-0.18331	-0.489546
79.6541	50.8422	46.9591	33.6815	rlhA	23S rRNA 5-hydroxycytidine C2501 synthase	b1435	52.7842	5.72203	42.2618	5.40128	63.3066	5.98428	0.647723	0.479451	-0.594071
376.582	11.7698	6.34584	3.68109	yncJ	protein YncJ	b1436	99.5946	6.638	7.72542	2.94961	191.464	7.58093	4.99981	0.785675	-1.67688
0	29.9018	29.0339	18.2069	hicB	antitoxin of the HicA-HicB toxin-antitoxin system	b1438	19.2856	4.26946	24.0543	4.58822	14.517	3.85967	N/A	0.673258	-0.71575
32.1178	13.06	34.5355	13.2959	ydcR	fused putative DNA-binding transcriptional regulator/putative aminotransferase YdcR	b1439	23.2523	4.5393	13.178	3.72005	33.3267	5.05861	1.29822	1.3771	0.0258253
0.164303	64.383	59.7877	65.5611	ydcS	putative ABC transporter periplasmic binding protein/polyhydroxybutyrate synthase	b1440	47.474	5.56907	64.9721	6.02175	29.976	4.90574	-8.61418	-0.132991	0.0261586
0	37.7228	60.2889	71.5799	ydcT	putative ABC transporter ATP-binding protein YdcT	b1441	42.3979	5.40592	54.6513	5.77218	30.1445	4.91382	N/A	-0.247661	0.924118
97.3435	67.2786	93.4263	95.1047	ydcU	putative ABC transporter membrane subunit YdcU	b1442	88.2883	6.46415	81.1917	6.34326	95.3849	6.57569	0.532937	-0.0256882	0.499368
9.71059	9.19833	17.3462	31.706	ydcV	putative ABC transporter membrane subunit YdcV	b1443	16.9903	4.08664	20.4522	4.35418	13.5284	3.75792	0.0781881	-0.87014	1.78531
5.28536	18.2899	27.6604	47.3118	patD	gamma-aminobutyraldehyde dehydrogenase	b1444	24.6369	4.62275	32.8008	5.03566	16.4729	4.04202	-1.79097	-0.774376	1.37115
69.2564	51.1865	99.2236	20.5951	ortT	orphan toxin OrtT	b1445	60.0654	5.90846	35.8908	5.16554	84.24	6.39643	0.436183	2.26838	-1.31346
763.624	932.714	1483.75	706.534	ydcY	DUF2526 domain-containing protein YdcY	b1446	971.656	9.9243	819.624	9.67882	1123.69	10.134	-0.288573	1.07042	-0.400675
492.903	137.087	245.883	107.169	ydcZ	putative inner membrane protein	b1447	245.761	7.94111	122.128	6.93225	369.393	8.52901	1.84622	1.19809	-0.3552
10.8839	99.1714	95.2989	81.5692	mnaT	L-amino acid N-acyltransferase	b1448	71.7309	6.16452	90.3703	6.49778	53.0914	5.73041	-3.18773	0.224435	-0.281899
116.82	54.9146	73.0172	72.0314	curA	NADPH-dependent curcumin/dihydrocurcumin reductase	b1449	79.1958	6.30735	63.473	5.98807	94.9186	6.56862	1.08903	0.0196109	0.391436
12.7224	9.9946	21.3582	13.7709	mcbR	DNA-binding transcriptional dual regulator McbR	b1450	14.4615	3.85415	11.8828	3.5708	17.0403	4.09088	0.348144	0.633161	0.462406
58.1973	14.8898	38.699	11.8992	yncD	putative TonB-dependent outer membrane receptor	b1451	30.9213	4.95053	13.3945	3.74357	48.4482	5.59837	1.96663	1.70143	-0.323455
838.798	51.3783	53.832	9.20794	yncE	PQQ-like domain-containing protein YncE	b1452	238.304	7.89666	30.2931	4.92092	446.315	8.80192	4.02909	2.54752	-2.48021
117.493	13.9378	13.6816	5.42593	ansP	L-asparagine transporter	b1453	37.6347	5.23399	9.68188	3.27529	65.5875	6.03535	3.0755	1.3343	-1.36106
0	8.04024	8.78514	5.79862	yncG	putative glutathione S-transferase YncG	b1454	5.656	2.49978	6.91943	2.79065	4.39257	2.13506	N/A	0.599356	-0.471529
0	0	0	0	yncH	DUF5445 domain-containing protein YncH	b1455	0	N/A	0	N/A	0	N/A	0	0	0
24.9495	1.55283	4.04662	4.90432	ydcD	uncharacterized protein YdcD	b1457	8.86332	3.14785	3.22857	1.6909	14.4981	3.85779	4.00604	-0.277335	1.65915
9.43938	4.94734	5.49129	4.00647	ydcC	H repeat-associated putative transposase YdcC	b1460	5.97112	2.578	4.47691	2.1625	7.46534	2.90021	0.932038	0.454814	-0.304323
63.5683	1441.14	1463.57	1419.04	pptA	putative 4-oxalocrotonate tautomerase (4-OT)	b1461	1096.83	10.0991	1430.09	10.4819	763.568	9.57661	-4.50276	0.044576	-0.0222962
44.9255	41.9418	6.66746	18.4345	yddH	flavin reductase-like protein YddH	b1462	27.9923	4.80696	30.1882	4.91591	25.7965	4.6891	0.0991477	-1.4672	-1.18598
10.6832	9.19791	6.16081	4.88202	nhoA	arylamine N-acetyltransferase	b1463	7.73098	2.95065	7.03996	2.81557	8.42199	3.07416	0.215961	0.335642	-0.913828
1.89554	30.5167	23.1379	19.9063	yddE	PF02567 family protein YddE	b1464	18.8641	4.23757	25.2115	4.65601	12.5167	3.64579	-4.00891	0.217033	-0.61637
0	8.94845	3.10924	7.13516	narV	nitrate reductase Z subunit gamma	b1465	4.79821	2.2625	8.0418	3.00752	1.55462	0.636563	N/A	-1.19838	-0.326691
0	7.54328	7.25455	11.6066	narW	NarW, putative private chaperone for NarZ nitrate reductase subunit	b1466	6.6011	2.72271	9.57492	3.25926	3.62728	1.85889	N/A	-0.677981	0.621676
2.80303	5.15789	10.7179	15.8823	narY	nitrate reductase Z subunit beta	b1467	8.64028	3.11108	10.5201	3.39508	6.76045	2.75712	-0.879791	-0.567403	1.62257
17.0624	15.6128	44.9024	68.8722	narZ	nitrate reductase Z subunit alpha	b1468	36.6125	5.19426	42.2425	5.40062	30.9824	4.95338	0.128091	-0.617129	2.14119
5.82902	4.18476	12.117	14.2116	narU	nitrate/nitrite transporter NarU	b1469	9.0856	3.18358	9.19817	3.20135	8.97303	3.16559	0.478107	-0.230029	1.76385
0	0	0.964437	0.380803	yddK	leucine-rich repeat domain-containing protein YddK	b1471	0.33631	-1.57214	0.190401	-2.39288	0.482219	-1.05224	0	1.34064	N/A
0	0	0	0	yddL	putative uncharacterized protein YddL	b1472	0	N/A	0	N/A	0	N/A	0	0	0
25.8313	7.86583	10.4029	12.0512	yddG	aromatic amino acid exporter	b1473	14.0378	3.81125	9.95852	3.31593	18.1171	4.17928	1.71545	-0.212189	0.615506
11.3049	26.9138	45.9916	19.8674	fdnG	formate dehydrogenase N subunit alpha	b1474	26.0194	4.70152	23.3906	4.54786	28.6482	4.84037	-1.2514	1.21097	-0.437941
0	18.9623	17.2385	11.5299	fdnH	formate dehydrogenase N subunit beta	b1475	11.9327	3.57685	15.2461	3.93037	8.61926	3.10756	N/A	0.580252	-0.71775
0	3.72715	0.74714	0.464358	fdnI	formate dehydrogenase N subunit gamma	b1476	1.23466	0.304116	2.09575	1.06747	0.37357	-1.42055	N/A	0.68614	-3.00476
82.5837	20.0663	20.9549	13.6394	yddM	putative DNA-binding transcriptional regulator YddM	b1477	34.3111	5.1006	16.8528	4.07492	51.7693	5.69402	2.04109	0.619502	-0.556989
81.9465	74.6494	97.7366	89.455	adhP	ethanol dehydrogenase/alcohol dehydrogenase	b1478	85.9469	6.42537	82.0522	6.35847	89.8416	6.48931	0.134553	0.127737	0.261032
86.3831	81.0531	76.4822	46.1795	maeA	malate dehydrogenase, NAD-requiring	b1479	72.5245	6.1804	63.6163	5.99133	81.4327	6.34754	0.0918815	0.727871	-0.811614
95.5098	2175.32	3999.92	5269.69	sra	30S ribosomal subunit protein S22	b1480	2885.11	11.4944	3722.5	11.8621	2047.71	10.9998	-4.50944	-0.397748	1.27649
29.6384	155.386	445.648	258.418	bdm	biofilm-dependent modulation protein	b1481	222.272	7.79619	206.902	7.6928	237.643	7.89265	-2.39031	0.786198	0.733854
194.393	443.804	366.723	485.623	osmC	osmotically inducible peroxiredoxin	b1482	372.636	8.54162	464.714	8.8602	280.558	8.13216	-1.19095	-0.405146	0.129916
29.2491	11.9339	13.5877	8.3867	ddpF	putative D,D-dipeptide ABC transporter ATP-binding subunit DdpF	b1483	15.7893	3.98088	10.1603	3.34487	21.4184	4.42078	1.29332	0.696124	-0.508894
0	1.70977	2.53033	4.98458	ddpD	putative D,D-dipeptide ABC transporter ATP-binding subunit DdpD	b1484	2.30617	1.2055	3.34717	1.74294	1.26517	0.339327	N/A	-0.978145	1.54367
8.39647	23.2029	10.4711	8.53177	ddpC	putative D,D-dipeptide ABC transporter membrane subunit DdpC	b1485	12.6505	3.66113	15.8673	3.98799	9.43376	3.23783	-1.46645	0.295491	-1.44339
72.5186	13.9299	14.9131	8.49027	ddpB	putative D,D-dipeptide ABC transporter membrane subunit DdpB	b1486	27.463	4.77942	11.2101	3.48673	43.7159	5.45009	2.38016	0.812698	-0.714308
1.69959	6.64909	8.26109	4.81675	ddpA	putative D,D-dipeptide ABC transporter periplasmic binding protein	b1487	5.35663	2.42133	5.73292	2.51927	4.98034	2.31624	-1.96797	0.778271	-0.465097
6.14695	11.7593	13.713	4.48752	ddpX	D-alanyl-D-alanine dipeptidase	b1488	9.02668	3.1742	8.12341	3.02209	9.92996	3.31179	-0.935859	1.61155	-1.38981
0	6.21108	8.16644	5.77012	dosP	oxygen-sensing c-di-GMP phosphodiesterase DosP	b1489	5.03691	2.33254	5.9906	2.5827	4.08322	2.02971	N/A	0.501108	-0.106244
9.12182	17.2862	32.1513	25.4722	dosC	diguanylate cyclase DosC	b1490	21.0079	4.39286	21.3792	4.41814	20.6366	4.36713	-0.922226	0.335953	0.559304
26.6745	14.8441	28.7913	14.6324	yddW	putative lipoprotein YddW	b1491	21.2356	4.40841	14.7382	3.88149	27.7329	4.79353	0.845574	0.976471	-0.0207276
22.4331	114.016	61.6442	462.693	gadC	L-glutamate:4-aminobutyrate antiporter	b1492	165.197	7.36804	288.355	8.1717	42.0386	5.39364	-2.34554	-2.90802	2.02081
0	44.7013	14.6484	161.361	gadB	glutamate decarboxylase B	b1493	55.1777	5.78601	103.031	6.68694	7.32421	2.87267	N/A	-3.46148	1.85191
167.078	148.508	9.84482	5.75665	pqqL	putative zinc peptidase	b1494	82.7968	6.3715	77.1323	6.26926	88.4613	6.46697	0.169979	0.774136	-4.68917
127.352	51.0837	1.73881	1.89407	yddB	putative TonB-dependent receptor	b1495	45.5172	5.50834	26.4889	4.72731	64.5455	6.01224	1.31789	-0.123383	-4.7533
53.2709	39.9809	25.8258	9.07829	yddA	ABC transporter family protein YddA	b1496	32.039	5.00176	24.5296	4.61645	39.5483	5.30555	0.414036	1.50832	-2.13882
0.813	15.7063	2.34422	14.0044	ydeM	putative anaerobic sulfatase maturation enzyme YdeM	b1497	8.21698	3.03861	14.8553	3.89291	1.57861	0.658655	-4.27195	-2.5787	-0.165468
9.73339	248	43.7434	145.728	ydeN	putative sulfatase	b1498	111.801	6.80479	196.864	7.62106	26.7384	4.74084	-4.67126	-1.73614	-0.767064
0	1.47641	1.78124	0.557961	ydeO	DNA-binding transcriptional dual regulator YdeO	b1499	0.953903	-0.0680855	1.01719	0.0245846	0.890619	-0.167119	N/A	1.67464	-1.40386
0	3.31447	8.22608	0	safA	two-component system connector SafA	b1500	2.88514	1.52864	1.65724	0.728779	4.11304	2.04021	N/A	N/A	N/A
13.9566	13.8984	29.2892	11.1087	ydeP	putative oxidoreductase YdeP	b1501	17.0632	4.09282	12.5035	3.64426	21.6229	4.43449	0.00603827	1.39868	-0.323227
21.4014	4.40584	12.5792	0	ydeQ	putative fimbrial adhesin protein YdeQ	b1502	9.59659	3.26252	2.20292	1.13942	16.9903	4.08664	2.28021	N/A	N/A
0	1.86016	7.10969	0.60256	ydeR	putative fimbrial protein YdeR	b1503	2.3931	1.25888	1.23136	0.300254	3.55484	1.82979	N/A	3.56061	-1.62625
0	0.706231	2.65837	0	ydeS	putative fimbrial protein YdeS	b1504	0.841151	-0.249563	0.353116	-1.50179	1.32919	0.410543	N/A	N/A	N/A
159.121	3.42697	9.59209	1.26868	ydeT	fimbrial usher domain-containing protein YdeT	b1505	43.3523	5.43804	2.34783	1.23133	84.3567	6.39843	5.53705	2.91852	-1.43361
18.9287	23.1723	24.1298	23.5515	hipA	serine/threonine kinase HipA	b1507	22.4456	4.48836	23.3619	4.54609	21.5293	4.42823	-0.291826	0.035	0.0234168
449.218	2404.2	2221.5	1810.54	hipB	antitoxin/DNA-binding transcriptional repressor HipB	b1508	1721.37	10.7493	2107.37	11.0412	1335.36	10.383	-2.42007	0.295117	-0.409136
138.293	96.8125	154.186	132.343	lsrK	autoinducer-2 kinase	b1511	130.408	7.02689	114.578	6.84018	146.239	7.19219	0.514459	0.22039	0.451012
7.10531	35.673	71.6497	67.8687	lsrR	DNA-binding transcriptional repressor LsrR	b1512	45.5742	5.51015	51.7709	5.69407	39.3775	5.2993	-2.32786	0.0782135	0.927915
0	35.7674	46.5513	42.6669	lsrA	Autoinducer-2 ABC transporter ATP binding subunit	b1513	31.2464	4.96562	39.2172	5.29341	23.2756	4.54075	N/A	0.125703	0.254471
13.3579	3.73551	5.43449	8.85395	lsrC	Autoinducer-2 ABC transporter membrane subunit LsrC	b1514	7.84545	2.97186	6.29473	2.65414	9.39617	3.23207	1.83831	-0.704175	1.24502
2.0858	33.9887	35.812	39.5134	lsrD	Autoinducer-2 ABC transporter membrane subunit LsrD	b1515	27.85	4.7996	36.751	5.19971	18.9489	4.24404	-4.02638	-0.141897	0.217286
2.76086	17.1375	20.2733	23.4521	lsrB	Autoinducer-2 ABC transporter periplasmic binding protein	b1516	15.906	3.99149	20.2948	4.34304	11.5171	3.5257	-2.63397	-0.210137	0.452563
7.95292	5.88627	3.47073	7.28025	lsrF	3-hydroxy-2,4-pentadione 5-phosphate thiolase	b1517	6.14754	2.62001	6.58326	2.7188	5.71183	2.51395	0.434132	-1.06875	0.306634
0	4.83259	7.0897	2.29594	lsrG	(4S)-4-hydroxy-5-phosphonooxypentane-2,3-dione isomerase	b1518	3.55456	1.82967	3.56426	1.8336	3.54485	1.82572	N/A	1.62664	-1.07371
0	73.4948	79.9003	62.3385	tam	trans-aconitate 2-methyltransferase	b1519	53.9334	5.75311	67.9167	6.08569	39.9502	5.32013	N/A	0.358077	-0.237518
9.2602	9.52891	8.01032	6.70442	yneE	conserved inner membrane protein YneE	b1520	8.37596	3.06626	8.11667	3.02089	8.63526	3.11024	-0.0412674	0.256747	-0.507199
18.4141	47.5863	39.2982	43.2529	uxaB	tagaturonate reductase	b1521	37.1379	5.21482	45.4196	5.50524	28.8562	4.85081	-1.36974	-0.138331	-0.137752
9.53371	9.79058	6.5288	4.29267	dgcF	putative diguanylate cyclase DgcF	b1522	7.53644	2.91388	7.04162	2.81591	8.03126	3.00563	-0.0383559	0.604944	-1.18952
86.2999	191.671	170.869	104.267	yneG	conserved protein YneG	b1523	138.277	7.11142	147.969	7.20915	128.585	7.00658	-1.1512	0.712612	-0.87835
49.1547	35.3973	51.2466	36.5608	glsB	glutaminase 2	b1524	43.0898	5.42928	35.979	5.16908	50.2006	5.64963	0.47369	0.487161	0.0466588
66.5592	43.265	59.4126	53.3918	sad	NAD(+)-dependent succinate semialdehyde dehydrogenase	b1525	55.6572	5.7985	48.3284	5.5948	62.9859	5.97696	0.621437	0.154151	0.303416
29.4605	17.2198	13.296	5.71571	yneJ	putative LysR-type DNA-binding transcriptional regulator YneJ	b1526	16.423	4.03765	11.4678	3.51951	21.3783	4.41807	0.774713	1.21799	-1.59106
76.7673	3.02426	2.87028	1.85044	yneK	protein YneK	b1527	21.1281	4.40109	2.43735	1.28532	39.8188	5.31538	4.66584	0.633323	-0.708714
58.9693	9.99708	14.405	14.4323	ydeA	L-arabinose exporter	b1528	24.4509	4.61182	12.2147	3.61055	36.6871	5.1972	2.56039	-0.00273482	0.529722
24.3138	9.71306	0	1.64157	marC	inner membrane protein MarC	b1529	8.91712	3.15658	5.67732	2.50521	12.1569	3.60371	1.32378	N/A	-2.56485
1163.51	44.6131	111.33	18.8497	marR	DNA-binding transcriptional repressor MarR	b1530	334.575	8.38619	31.7314	4.98784	637.419	9.3161	4.70487	2.56223	-1.24292
805.139	11.9632	27.1461	9.17398	marA	DNA-binding transcriptional dual regulator MarA	b1531	213.356	7.73712	10.5686	3.40171	416.143	8.70093	6.07257	1.56512	-0.38298
162.498	28.6822	36.1948	9.707	marB	multiple antibiotic resistance protein	b1532	59.2704	5.88924	19.1946	4.26263	99.3462	6.63439	2.50219	1.89868	-1.56306
85.7769	19.7921	27.0858	6.95113	eamA	cysteine/O-acetylserine exporter EamA	b1533	34.9015	5.12522	13.3716	3.7411	56.4313	5.81842	2.11566	1.96221	-1.50961
12.838	29.3567	19.5141	17.0251	ydeE	dipeptide exporter	b1534	19.6835	4.29891	23.1909	4.53549	16.1761	4.01579	-1.19327	0.196857	-0.786032
195.899	21.6756	115.226	14.4517	dgcZ	diguanylate cyclase DgcZ	b1535	86.813	6.43984	18.0636	4.17502	155.562	7.28135	3.17596	2.99516	-0.584831
0	12.882	111.071	85.3115	ydeI	BOF family protein YdeI	b1536	52.3161	5.70918	49.0967	5.61756	55.5355	5.79534	N/A	0.38067	2.72739
24.3073	11.561	27.0938	11.0007	ydeJ	conserved protein YdeJ	b1537	18.4907	4.20873	11.2808	3.4958	25.7005	4.68373	1.07213	1.30036	-0.0716625
24.8478	44.8599	49.8076	56.0476	dcp	peptidyl-dipeptidase Dcp	b1538	43.8907	5.45584	50.4538	5.65689	37.3277	5.22217	-0.852311	-0.170287	0.321227
22.1815	343.381	167.528	189.695	ydfG	3-hydroxy acid dehydrogenase	b1539	180.696	7.49742	266.538	8.0582	94.8547	6.56765	-3.95238	-0.179277	-0.856133
198.158	239.771	158.53	135.268	ydfH	DNA-binding transcriptional repressor YdfH	b1540	182.932	7.51516	187.52	7.5509	178.344	7.47852	-0.275008	0.228933	-0.825834
0	8.73182	22.3556	9.82528	ydfZ	putative selenoprotein YdfZ	b1541	10.2282	3.35448	9.27855	3.2139	11.1778	3.48256	N/A	1.18607	0.170215
10.1814	3.401	6.20588	1.87078	ydfI	putative oxidoreductase YdfI	b1542	5.41476	2.4369	2.63589	1.39829	8.19362	3.0345	1.5819	1.72999	-0.862319
9.23857	5.1111	8.83727	3.64239	ydfJ	putative transporter YdfJ	b1543	6.70733	2.74574	4.37675	2.12986	9.03792	3.17599	0.854035	1.27872	-0.488748
0	6.41041	3.71228	8.30606	ydfK	Qin prophage; cold shock protein YdfK	b1544	4.60719	2.20389	7.35823	2.87936	1.85614	0.892307	N/A	-1.16186	0.373749
6.37194	3.64856	3.21527	1.74712	pinQ	Qin prophage; putative site-specific recombinase	b1545	3.74572	1.90524	2.69784	1.43181	4.79361	2.26111	0.804404	0.879963	-1.06235
0	0	0	0.632688	tfaQ	Qin prophage; putative tail fiber assembly protein TfaQ	b1546	0.158172	-2.66043	0.316344	-1.66043	0	N/A	0	N/A	N/A
27.5691	2.43386	5.69419	2.33365	ydfN	Qin prophage; putative side tail fiber assembly protein	b1547	9.50769	3.24909	2.38376	1.25324	16.6316	4.05586	3.50173	1.2869	-0.0606542
0	1.4803	4.47672	0	nohA	Qin prophage; putative prophage DNA-packaging protein NohA	b1548	1.48925	0.574591	0.740149	-0.434113	2.23836	1.16244	N/A	N/A	N/A
0	22.3545	18.3616	10.6402	ydfO	Qin prophage; protein YdfO	b1549	12.8391	3.68247	16.4974	4.04417	9.18079	3.19862	N/A	0.787159	-1.07104
55.1887	53.3418	35.2587	36.6523	gnsB	Qin prophage; protein GnsB	b1550	45.1104	5.49539	44.997	5.49176	45.2237	5.49901	0.049107	-0.0559239	-0.541362
0	0	4.17632	7.39758	ynfN	Qin prophage; protein YnfN	b1551	2.89348	1.5328	3.69879	1.88705	2.08816	1.06223	0	-0.824822	N/A
0	0	0	0	cspI	Qin prophage; cold shock protein CspI	b1552	0	N/A	0	N/A	0	N/A	0	0	0
12.099	1.12954	3.16159	0	rzpQ	Qin prophage; DUF2514 domain-containing protein RzpQ	b1553	4.09754	2.03476	0.564772	-0.824259	7.6303	2.93174	3.42108	N/A	N/A
0	2.45792	2.64344	2.50232	rrrQ	Qin prophage; putative lysozyme	b1554	1.90092	0.926697	2.48012	1.31041	1.32172	0.402416	N/A	0.0791508	0.0258253
0	0	4.69836	0	ydfR	Qin prophage; protein YdfR	b1555	1.17459	0.232157	0	N/A	2.34918	1.23216	0	N/A	0
0	0	0.502705	5.62389	essQ	Qin prophage; putative S lysis protein	b1556	1.53165	0.615087	2.81195	1.49157	0.251353	-1.99222	0	-3.48379	N/A
70.609	3.4723	0.502705	0	cspB	Qin prophage; cold shock-like protein CspB	b1557	18.646	4.2208	1.73615	0.795893	35.5559	5.15202	4.34589	N/A	N/A
145.859	54.1386	226.855	88.113	cspF	Qin prophage; cold shock protein CspF	b1558	128.741	7.00833	71.1258	6.1523	186.357	7.54192	1.42985	1.36434	0.702697
31.0067	12.2015	15.2133	12.3412	ydfT	Qin prophage; putative antitermination protein Q	b1559	17.6907	4.14492	12.2713	3.61722	23.11	4.53045	1.34552	0.301854	0.0164266
10.4008	1.87504	1.24096	4.22274	ydfU	Qin prophage; protein YdfU	b1560	4.43489	2.1489	3.04889	1.60829	5.82089	2.54124	2.4717	-1.76672	1.17126
0	7.44065	35.7639	9.15891	rem	Qin prophage; protein Rem	b1561	13.0909	3.71049	8.29978	3.05307	17.8819	4.16043	N/A	1.96525	0.299748
194.326	50.4819	44.1994	40.492	hokD	Qin prophage; toxic protein HokD	b1562	82.3748	6.36413	45.487	5.50738	119.263	6.898	1.94464	0.126388	-0.318129
0	18.2296	16.9663	21.9332	relE	Qin prophage; mRNA interferase toxin RelE	b1563	14.2823	3.83615	20.0814	4.32779	8.48315	3.0846	N/A	-0.370444	0.266833
219.673	25.0006	19.9071	23.2829	relB	Qin prophage; antitoxin/DNA-binding transcriptional repressor RelB	b1564	71.9658	6.16924	24.1418	4.59346	119.79	6.90436	3.13532	-0.225988	-0.102689
0	11.9488	40.6304	20.0475	ydfV	Qin prophage; protein YdfV	b1565	18.1567	4.18243	15.9982	3.99983	20.3152	4.34449	N/A	1.01913	0.746558
0	23.0861	65.5419	24.2587	flxA	Qin prophage; protein FlxA	b1566	28.2217	4.81873	23.6724	4.56514	32.7709	5.03435	N/A	1.43391	0.071479
0	0	0	5.26397	ydfW	Qin prophage; uncharacterized protein YdfW	b1567	1.31599	0.39615	2.63198	1.39615	0	N/A	0	N/A	N/A
49.1756	10.3095	5.59713	2.08722	ydfX	Qin prophage; uncharacterized protein YdfX	b1568	16.7924	4.06973	6.19837	2.63189	27.3864	4.77539	2.25397	1.42311	-2.30432
39.9405	0.811707	0	2.89229	dicC	Qin prophage; DNA-binding transcriptional regulator for DicB	b1569	10.9111	3.44773	1.852	0.889083	19.9702	4.31978	5.62075	N/A	1.83318
67.3786	93.982	237.794	156.907	dicA	DNA-binding transcriptional dual regulator DicA	b1570	139.015	7.1191	125.444	6.9709	152.586	7.25348	-0.480094	0.599807	0.739451
43.4517	22.8371	29.5823	37.3773	ydfA	Qin prophage; DUF1391 domain-containing protein YdfA	b1571	33.3121	5.05797	30.1072	4.91204	36.517	5.1905	0.928036	-0.337429	0.710784
96.3348	39.2451	135.941	57.913	ydfB	Qin prophage; uncharacterized protein YdfB	b1572	82.3584	6.36384	48.5791	5.60226	116.138	6.85969	1.29554	1.23102	0.561376
264.811	11.9866	78.3394	28.5663	ydfC	Qin prophage; uncharacterized protein YdfC	b1573	95.9258	6.58385	20.2764	4.34173	171.575	7.4227	4.46547	1.45542	1.25289
88.8164	0	14.3413	14.898	dicF	Qin prophage; small regulatory RNA DicF	b1574	29.5139	4.88332	7.44901	2.89705	51.5789	5.68871	N/A	-0.0549421	N/A
0	0	3.44712	0	dicB	Qin prophage; cell division inhibition protein DicB	b1575	0.86178	-0.214608	0	N/A	1.72356	0.785392	0	N/A	0
0	0	0	0	ydfD	Qin prophage; lysis protein	b1576	0	N/A	0	N/A	0	N/A	0	0	0
9.04534	2.29785	62.3295	31.2027	rspB	putative zinc-binding dehydrogenase RspB	b1580	26.2188	4.71253	16.7503	4.06611	35.6874	5.15734	1.97689	0.998245	3.76332
127.232	21.4511	439.476	249.601	rspA	mandelate racemase/muconate lactonizing enzyme family protein RspA	b1581	209.44	7.71039	135.526	7.08243	283.354	8.14646	2.56834	0.816161	3.5405
16.1228	10.3213	26.3989	38.4489	ynfA	conserved inner membrane protein YnfA	b1582	22.823	4.51242	24.3851	4.60793	21.2608	4.41013	0.643468	-0.542461	1.89731
484.491	294.963	1105.05	380.59	ynfB	DUF1283 domain-containing protein YnfB	b1583	566.274	9.14536	337.776	8.39992	794.771	9.6344	0.715936	1.53781	0.367702
58.0647	65.5095	259.654	96.1415	speG	spermidine N-acetyltransferase	b1584	119.842	6.90499	80.8255	6.33674	158.859	7.31161	-0.174043	1.43336	0.553455
40.2534	72.1272	64.7535	47.3261	ynfC	UPF0257 family lipoprotein YnfC	b1585	56.1151	5.81032	59.7267	5.9003	52.5035	5.71434	-0.841431	0.452321	-0.607906
7641.16	15705.3	18148.8	17776.4	ynfD	DUF1161 domain-containing protein YnfD	b1586	14817.9	13.8551	16740.9	14.0311	12895	13.6545	-1.03939	0.0299136	0.178709
27.5415	2942.59	6038.53	7867.92	ynfE	putative selenate reductase YnfE	b1587	4219.15	12.0427	5405.25	12.4001	3033.04	11.5665	-6.73934	-0.381785	1.4189
4.73834	91.6636	124.308	245.182	ynfF	putative selenate reductase YnfF	b1588	116.473	6.86385	168.423	7.39595	64.5229	6.01174	-4.2739	-0.979941	1.41943
35.0379	72.9689	123.87	206.785	ynfG	putative oxidoreductase YnfG	b1589	109.665	6.77697	139.877	7.12801	79.4542	6.31205	-1.05836	-0.739297	1.50277
20.4808	106.252	140.525	272.504	ynfH	putative menaquinol dehydrogenase	b1590	134.941	7.07618	189.378	7.56513	80.5027	6.33096	-2.37516	-0.955457	1.35878
56.6403	121.039	226.261	239.298	dmsD	redox enzyme maturation protein DmsD	b1591	160.81	7.32921	180.169	7.49321	141.451	7.14416	-1.09558	-0.0808182	0.983332
16.7769	9.8451	15.5491	5.6051	clcB	putative chloride:H(+) antiporter ClcB	b1592	11.944	3.57822	7.7251	2.94955	16.163	4.01462	0.768999	1.47201	-0.812665
0.270533	375.278	273.255	263.373	ynfK	putative dethiobiotin synthetase	b1593	228.044	7.83317	319.325	8.31888	136.763	7.09553	-10.4379	0.0531409	-0.510854
189.524	425.916	424.999	473.518	mlc	DNA-binding transcriptional repressor Mlc	b1594	378.49	8.56411	449.717	8.81287	307.262	8.26333	-1.16818	-0.155959	0.152851
3.36986	8.59919	18.5225	7.881	ynfL	putative DNA-binding transcriptional regulator	b1595	9.59314	3.262	8.2401	3.04266	10.9462	3.45235	-1.35151	1.23283	-0.125822
64.7156	153.413	155.776	108.011	ynfM	putative transporter YnfM	b1596	120.479	6.91264	130.712	7.03025	110.246	6.78458	-1.24523	0.528294	-0.506238
0	43.9937	4197.19	1206.51	asr	acid shock protein	b1597	1361.92	10.4114	625.25	9.28829	2098.59	11.0352	N/A	1.79859	4.77739
271.67	391.432	871.184	752.354	ydgD	putative serine protease YdgD	b1598	571.66	9.15901	571.893	9.1596	571.427	9.15843	-0.526907	0.211566	0.942648
0	9.94341	56.1019	21.7185	mdtI	multidrug/spermidine efflux pump membrane subunit MdtI	b1599	21.9409	4.45555	15.8309	3.98467	28.0509	4.80998	N/A	1.36913	1.12711
57.1046	0.512307	18.3941	2.98712	mdtJ	multidrug/spermidine efflux pump membrane subunit MdtJ	b1600	19.7495	4.30375	1.74971	0.807118	37.7493	5.23838	6.80045	2.62241	2.54367
196.477	46.0156	125.58	57.7452	tqsA	autoinducer 2 exporter	b1601	106.455	6.73409	51.8804	5.69712	161.029	7.33117	2.09417	1.12084	0.327578
84.453	130.875	168.661	143.034	pntB	pyridine nucleotide transhydrogenase subunit beta	b1602	131.756	7.04172	136.955	7.09755	126.557	6.98365	-0.63197	0.237771	0.128168
80.8189	239.732	636.879	554.923	pntA	pyridine nucleotide transhydrogenase subunit alpha	b1603	378.088	8.56258	397.327	8.63418	358.849	8.48723	-1.56866	0.198731	1.21087
50.4101	92.2641	177.297	126.811	ydgH	DUF1471 domain-containing protein YdgH	b1604	111.695	6.80343	109.537	6.77528	113.854	6.83104	-0.872055	0.48349	0.458837
26.004	17.2862	36.1555	21.4757	ydgI	putative arginine:ornithine antiporter	b1605	25.2304	4.65709	19.381	4.27657	31.0798	4.9579	0.589114	0.751509	0.313086
56.2529	33.9738	82.7524	40.324	folM	dihydromonapterin reductase	b1606	53.3258	5.73676	37.1489	5.21525	69.5026	6.119	0.727503	1.03716	0.247216
122.725	29.5766	26.1766	31.2729	ydgC	GlpM family protein	b1607	52.4378	5.71254	30.4247	4.92717	74.4509	6.21822	2.0529	-0.256636	0.0804564
246.609	258.86	1273.83	265.813	rstA	DNA-binding transcriptional regulator RstA	b1608	511.278	8.99796	262.337	8.03528	760.219	9.57027	-0.0699498	2.26069	0.0382406
17.7878	36.1472	79.6452	40.2588	rstB	sensory histidine kinase RstB	b1609	43.4597	5.44161	38.203	5.25561	48.7165	5.60634	-1.02299	0.984283	0.155422
23.6882	102.724	175.136	100.642	tus	DNA replication terminus site-binding protein	b1610	100.548	6.65174	101.683	6.66794	99.4121	6.63535	-2.11654	0.799238	-0.0295386
232.815	51.6839	54.4855	56.6283	fumC	fumarase C	b1611	98.9033	6.62795	54.1561	5.75905	143.65	7.16642	2.1714	-0.0556508	0.131808
193.207	301.635	475.18	283.961	fumA	fumarase A	b1612	313.496	8.2923	292.798	8.19376	334.193	8.38454	-0.642659	0.742783	-0.0871131
47.553	303.897	492.369	454.141	manA	mannose-6-phosphate isomerase	b1613	324.49	8.34203	379.019	8.56613	269.961	8.07661	-2.67598	0.116599	0.579556
54.9026	126.308	238.324	194.128	ydgA	conserved protein YdgA	b1614	153.416	7.2613	160.218	7.32389	146.613	7.19587	-1.202	0.295915	0.620069
2.52839	1.70324	1.07212	0.623693	uidC	outer membrane porin family protein	b1615	1.48186	0.56741	1.16347	0.218429	1.80026	0.848202	0.569939	0.781559	-1.44937
0	9.89379	6.59883	9.23891	uidB	glucuronide:H(+) symporter	b1616	6.43288	2.68546	9.56635	3.25797	3.29941	1.72221	N/A	-0.485512	-0.0988013
15.2752	13.5558	14.9813	12.4694	uidA	beta-glucuronidase	b1617	14.0704	3.81459	13.0126	3.70184	15.1283	3.91917	0.172288	0.264768	-0.120516
165.033	296.803	449.771	369.156	uidR	DNA-binding transcriptional repressor UidR	b1618	320.191	8.32279	332.979	8.37929	307.402	8.26398	-0.846747	0.284959	0.314726
90.2227	105.96	799.042	695.482	hdhA	7-alpha-hydroxysteroid dehydrogenase	b1619	422.677	8.72341	400.721	8.64645	444.632	8.79647	-0.231951	0.200257	2.7145
7.50235	17.4931	44.4784	27.6833	malI	DNA-binding transcriptional repressor MalI	b1620	24.2893	4.60225	22.5882	4.4975	25.9904	4.69991	-1.22137	0.684087	0.66223
110.398	163.139	368.014	263.694	malX	PTS enzyme IIBC component MalX	b1621	226.311	7.82216	213.417	7.73753	239.206	7.90211	-0.563395	0.480897	0.692759
83.4708	146.663	272.155	190.344	malY	negative regulator of MalT activity/cystathionine beta-lyase	b1622	173.158	7.43595	168.503	7.39663	177.813	7.47422	-0.813158	0.515822	0.376105
93.5817	157.47	149.818	154.634	add	adenosine deaminase	b1623	138.876	7.11765	156.052	7.28588	121.7	6.92718	-0.750779	-0.0456407	-0.0262237
31.6531	151.12	118.233	96.7375	ydgJ	putative oxidoreductase YdgJ	b1624	99.4359	6.63569	123.929	6.95337	74.9429	6.22772	-2.25528	0.289483	-0.64355
31.3818	37.7613	100.29	25.3075	cnu	H-NS- and StpA-binding protein	b1625	48.6851	5.60541	31.5344	4.97886	65.8357	6.0408	-0.26698	1.98653	-0.577342
153.28	177.938	319.844	185.795	ydgK	conserved inner membrane protein YdgK	b1626	209.214	7.70884	181.866	7.50674	236.562	7.88607	-0.215206	0.783654	0.0623394
10.3528	12.2426	49.6279	21.4984	rsxA	SoxR [2Fe-2S] reducing system protein RsxA	b1627	23.4304	4.55031	16.8705	4.07643	29.9903	4.90642	-0.241889	1.20692	0.812322
50.7312	10.6868	27.6618	10.9098	rsxB	SoxR [2Fe-2S] reducing system protein RsxB	b1628	24.9974	4.64371	10.7983	3.43273	39.1965	5.29265	2.24705	1.34227	0.0297942
39.0473	25.726	53.2175	20.8744	rsxC	SoxR [2Fe-2S] reducing system protein RsxC	b1629	34.7163	5.11754	23.3002	4.54227	46.1324	5.52771	0.601996	1.35016	-0.301488
23.4697	19.2108	39.4759	18.6975	rsxD	SoxR [2Fe-2S] reducing system protein RsxD	b1630	25.2135	4.65612	18.9541	4.24444	31.4728	4.97603	0.288881	1.07813	-0.0390745
0	6.03879	7.08158	3.42324	rsxG	SoxR [2Fe-2S] reducing system protein RsxG	b1631	4.1359	2.0482	4.73101	2.24215	3.54079	1.82407	N/A	1.04871	-0.818896
37.8746	26.9403	63.8089	34.8197	rsxE	SoxR [2Fe-2S] reducing system protein RsxE	b1632	40.8609	5.35265	30.88	4.9486	50.8417	5.66794	0.491465	0.873855	0.370137
0	19.6054	33.0363	21.392	nth	endonuclease III	b1633	18.5084	4.21011	20.4987	4.35746	16.5181	4.04598	N/A	0.626978	0.125821
28.8136	92.5047	110.354	78.4786	dtpA	dipeptide/tripeptide:H(+) symporter DtpA	b1634	77.5378	6.27683	85.4916	6.41771	69.584	6.12068	-1.68277	0.491772	-0.237227
0	186.267	294.754	265.002	gstA	glutathione S-transferase GstA	b1635	186.506	7.54308	225.635	7.81784	147.377	7.20337	N/A	0.153508	0.508635
37.2659	36.6762	53.3496	57.1528	pdxY	pyridoxal kinase 2	b1636	46.1111	5.52704	46.9145	5.55196	45.3077	5.50169	0.0230113	-0.0993481	0.639981
134.24	58.1631	70.1327	74.1243	tyrS	tyrosine--tRNA ligase	b1637	84.1651	6.39515	66.1437	6.04753	102.186	6.67506	1.20664	-0.0798588	0.349841
38.9765	175.232	166.843	283.907	pdxH	pyridoxal 5-phosphate synthase	b1638	166.24	7.37712	229.569	7.84279	102.91	6.68524	-2.16859	-0.766925	0.696147
22.8231	32.6712	84.5641	67.5481	mliC	inhibitor of c-type lysozyme, putative lipoprotein	b1639	51.9016	5.69771	50.1097	5.64702	53.6936	5.74668	-0.517524	0.324131	1.04789
135.196	207.522	906.288	1064.34	anmK	anhydro-N-acetylmuramic acid kinase	b1640	578.336	9.17576	635.93	9.31272	520.742	9.02442	-0.618208	-0.231917	2.35862
893.979	76.7245	312.644	88.6412	slyB	outer membrane lipoprotein SlyB	b1641	342.997	8.42205	82.6829	6.36952	603.311	9.23676	3.54248	1.81847	0.20829
227.68	74.3552	197.449	53.6171	slyA	DNA-binding transcriptional dual regulator SlyA	b1642	138.275	7.1114	63.9861	5.99969	212.565	7.73176	1.6145	1.88071	-0.471741
0.794476	34.8109	237.557	174.782	ydhI	DUF1656 domain-containing protein YdhI	b1643	111.986	6.80718	104.797	6.71145	119.176	6.89695	-5.45339	0.442715	2.32794
25.4566	19.559	35.119	28.2453	ydhJ	putative membrane fusion protein YdhJ	b1644	27.095	4.75995	23.9022	4.57907	30.2878	4.92067	0.380203	0.314242	0.530178
23.0102	40.8448	77.514	56.3026	ydhK	putative transporter YdhK	b1645	49.4179	5.62696	48.5737	5.6021	50.2621	5.6514	-0.82788	0.461254	0.463049
56.6315	360.281	335.634	592.603	sodC	superoxide dismutase (Cu-Zn)	b1646	336.287	8.39355	476.442	8.89616	196.133	7.61569	-2.66945	-0.820179	0.717943
20.1515	118.418	103.682	132.446	ydhF	putative oxidoreductase	b1647	93.6743	6.54958	125.432	6.97076	61.9166	5.95225	-2.55493	-0.353239	0.161507
0	15.6254	46.827	35.4305	ydhL	conserved protein YdhL	b1648	24.4707	4.61298	25.528	4.67401	23.4135	4.54927	N/A	0.402347	1.1811
32.6371	19.8442	16.5591	14.4759	nemR	DNA-binding transcriptional repressor NemR	b1649	20.8791	4.38399	17.1601	4.10098	24.5981	4.62047	0.717793	0.193971	-0.455065
4.28713	24.5054	32.5852	24.3395	nemA	N-ethylmaleimide reductase	b1650	21.4293	4.42151	24.4224	4.61013	18.4362	4.20447	-2.51501	0.420918	-0.0097986
53.0722	126.611	293.816	261.263	gloA	glyoxalase I	b1651	183.691	7.52113	193.937	7.59945	173.444	7.43833	-1.25438	0.169412	1.0451
620.662	204.142	522.813	401.265	rnt	RNase T	b1652	437.221	8.77222	302.704	8.24176	571.738	9.15921	1.60423	0.381741	0.974978
20.024	35.1291	26.7404	53.4106	lhr	putative ATP-dependent helicase Lhr	b1653	33.826	5.08006	44.2699	5.46825	23.3822	4.54734	-0.810939	-0.998105	0.604456
66.5511	2984.98	4799.39	3352.99	grxD	glutaredoxin 4	b1654	2800.98	11.4517	3168.98	11.6298	2432.97	11.2485	-5.48712	0.517406	0.167723
21.2289	131.667	126.881	94.5311	mepH	peptidoglycan DD-endopeptidase MepH	b1655	93.577	6.54808	113.099	6.82144	74.0551	6.21053	-2.63279	0.424619	-0.47803
214.82	2841.08	2593.71	3823.37	sodB	superoxide dismutase (Fe)	b1656	2368.24	11.2096	3332.22	11.7023	1404.26	10.4556	-3.72524	-0.559827	0.428405
40.7159	9.69574	14.5707	9.08475	ydhP	putative transporter YdhP	b1657	18.5168	4.21076	9.39025	3.23116	27.6433	4.78886	2.07017	0.681552	-0.0939035
38.3555	17.5443	27.9398	20.9564	purR	DNA-binding transcriptional repressor PurR	b1658	26.199	4.71144	19.2503	4.26681	33.1477	5.05084	1.12843	0.414931	0.256392
50.6549	16.0775	27.8735	12.369	ydhB	putative LysR family DNA-binding transcriptional regulator YdhB	b1659	26.7437	4.74113	14.2232	3.83018	39.2642	5.29514	1.65565	1.17217	-0.378324
130.965	113.477	379.911	82.5376	ydhC	putative transporter YdhC	b1660	176.723	7.46534	98.0074	6.61482	255.438	7.99683	0.206774	2.20254	-0.45928
58.8306	41.0421	58.3558	104.56	cfa	cyclopropane fatty acyl phospholipid synthase	b1661	65.6972	6.03776	72.8012	6.18589	58.5932	5.87266	0.519464	-0.841389	1.34916
10.2651	119.162	182.242	176.538	ribC	riboflavin synthase	b1662	122.052	6.93135	147.85	7.20799	96.2537	6.58877	-3.5371	0.0458816	0.567057
121.416	107.262	226.178	178.324	mdtK	multidrug efflux pump MdtK	b1663	158.295	7.30647	142.793	7.15778	173.797	7.44126	0.178816	0.342955	0.733358
36.6995	62.7252	115.884	113.938	ydhQ	adhesin-like autotransporter YdhQ	b1664	82.3117	6.36302	88.3317	6.46486	76.2916	6.25345	-0.773286	0.024426	0.861135
0	120.539	143.134	70.2037	valV	tRNA-Val	b1665	83.469	6.38317	95.3711	6.57548	71.5669	6.16122	N/A	1.02775	-0.779875
66.024	0	6.34584	0	valW	tRNA-Val	b1666	18.0925	4.17732	0	N/A	36.1849	5.17732	N/A	N/A	0
0	29.7188	18.9845	26.9947	ydhR	putative monooxygenase YdhR	b1667	18.9245	4.24218	28.3568	4.82562	9.49225	3.24675	N/A	-0.507853	-0.138701
26.8652	38.3771	40.8629	62.6302	ydhS	FAD/NAD(P) binding domain-containing protein YdhS	b1668	42.1838	5.39862	50.5036	5.65832	33.864	5.08168	-0.514508	-0.616068	0.706615
0	5.07392	11.0187	6.35023	ydhT	conserved protein YdhT	b1669	5.61071	2.48818	5.71207	2.51401	5.50935	2.46188	N/A	0.795074	0.323708
59.1703	9.90004	13.8839	17.8505	ydhU	putative cytochrome YdhU	b1670	25.2012	4.65542	13.8753	3.79444	36.5271	5.19089	2.57937	-0.362555	0.850458
18.5758	13.3131	13.9585	9.62367	ydhX	putative 4Fe-4S ferredoxin-type protein	b1671	13.8678	3.79366	11.4684	3.51959	16.2671	4.02389	0.480577	0.536487	-0.468187
0	21.1232	20.6947	47.147	ydhW	protein YdhW	b1672	22.2412	4.47516	34.1351	5.09318	10.3473	3.37119	N/A	-1.1879	1.15834
6.53601	230.391	251.401	459.362	ydhV	putative oxidoreductase	b1673	236.923	7.88827	344.876	8.42994	128.969	7.01088	-5.13953	-0.86964	0.995551
0	41.2689	43.8147	60.1568	ydhY	putative 4Fe-4S ferredoxin-type protein	b1674	36.3101	5.1823	50.7129	5.66428	21.9074	4.45334	N/A	-0.457313	0.543674
0	37.9473	1.03414	17.0645	fumD	fumarase D	b1675	14.0115	3.80854	27.5059	4.78167	0.517068	-0.951574	N/A	-4.0445	-1.153
140.452	187.504	314.687	340.615	pykF	pyruvate kinase I	b1676	245.814	7.94143	264.059	8.04472	227.569	7.83016	-0.416848	-0.114223	0.861216
286.011	2166.98	1866.09	2744.49	lpp	murein lipoprotein	b1677	1765.89	10.7862	2455.74	11.2619	1076.05	10.0715	-2.92154	-0.556517	0.340851
62.2015	44.7772	135.271	145.771	ldtE	L,D-transpeptidase LdtE	b1678	97.0053	6.59999	95.2743	6.57401	98.7364	6.62551	0.474187	-0.107853	1.70287
55.9905	83.4102	119	180.903	sufE	sulfur acceptor for SufS cysteine desulfurase	b1679	109.826	6.77908	132.157	7.04611	87.4953	6.45113	-0.575041	-0.604256	1.11692
82.9652	69.028	168.746	215.543	sufS	L-cysteine desulfurase	b1680	134.071	7.06685	142.286	7.15265	125.856	6.97562	0.265323	-0.353124	1.64272
39.5233	25.8703	25.268	55.1991	sufD	Fe-S cluster scaffold complex subunit SufD	b1681	36.4652	5.18845	40.5347	5.34108	32.3957	5.01773	0.611407	-1.12733	1.09335
49.9084	24.2225	29.6535	50.0052	sufC	Fe-S cluster scaffold complex subunit SufC	b1682	38.4474	5.26481	37.1138	5.21389	39.781	5.31401	1.04294	-0.753875	1.04573
135.018	49.0183	134.198	221.89	sufB	Fe-S cluster scaffold complex subunit SufB	b1683	135.031	7.07715	135.454	7.08166	134.608	7.07262	1.46176	-0.725481	2.17845
174.513	32.7752	112.115	132.834	sufA	iron-sulfur cluster insertion protein SufA	b1684	113.059	6.82094	82.8044	6.37164	143.314	7.16304	2.41266	-0.244635	2.01895
0	31.2507	49.9832	50.4544	ydiH	protein YdiH	b1685	32.9221	5.04098	40.8525	5.35235	24.9916	4.64337	N/A	-0.0135346	0.691089
8.70444	51.5523	59.0477	32.3641	menI	1,4-dihydroxy-2-naphthoyl-CoA hydrolase	b1686	37.9171	5.24478	41.9582	5.39088	33.8761	5.08219	-2.56621	0.867487	-0.671643
20.0794	36.495	42.7304	47.5851	ydiJ	putative FAD-linked oxidoreductase	b1687	36.7225	5.19859	42.04	5.39369	31.4049	4.97292	-0.861979	-0.155246	0.382813
22.6693	9.68688	25.6095	22.7563	ydiK	putative transporter YdiK	b1688	20.1805	4.33489	16.2216	4.01984	24.1394	4.59332	1.22664	0.170413	1.23216
0	31.2507	33.9136	18.5447	ydiL	DUF1870 domain-containing protein YdiL	b1689	20.9272	4.38731	24.8977	4.63794	16.9568	4.08379	N/A	0.870858	-0.752885
52.0705	4.24393	51.6557	22.6456	ydiM	putative exporter YdiM	b1690	32.6539	5.02919	13.4447	3.74897	51.8631	5.69664	3.617	1.1897	2.41576
4.90805	0.666485	0.385963	0	ydiN	putative transporter YdiN	b1691	1.49013	0.575434	0.333242	-1.58536	2.64701	1.40436	2.88051	N/A	N/A
6.29808	3.89282	3.13104	1.96155	ydiB	shikimate dehydrogenase/quinate dehydrogenase	b1692	3.82087	1.9339	2.92719	1.54952	4.71456	2.23712	0.694094	0.674644	-0.988821
7.6904	4.57026	4.50646	1.92057	aroD	3-dehydroquinate dehydratase	b1693	4.67193	2.22402	3.24542	1.6984	6.09843	2.60844	0.750781	1.23046	-1.25074
0	1.05736	0.952494	0.685016	ydiF	putative acetate-CoA transferase	b1694	0.673716	-0.569787	0.871186	-0.198948	0.476247	-1.07022	N/A	0.475573	-0.626251
8.17234	2.11593	7.30493	4.27065	ydiO	putative acyl-CoA dehydrogenase	b1695	5.46596	2.45048	3.19329	1.67504	7.73864	2.95208	1.94945	0.774417	1.01316
31.5883	79.6688	111.799	78.9195	ydiP	putative DNA-binding transcriptional regulator YdiP	b1696	75.4939	6.23829	79.2942	6.30914	71.6936	6.16377	-1.33463	0.502453	-0.0136325
6.89169	4.16676	6.81313	3.01705	ydiQ	putative electron transfer flavoprotein subunit YdiQ	b1697	5.22216	2.38465	3.59191	1.84475	6.85241	2.77661	0.72593	1.17518	-0.465787
6.41673	19.7688	13.5297	11.3843	ydiR	putative electron transfer flavoprotein subunit YdiR	b1698	12.7749	3.67524	15.5766	3.96131	9.9732	3.31806	-1.62332	0.249076	-0.796176
7.29809	5.08733	3.99826	3.67253	ydiS	putative oxidoreductase with FAD/NAD(P)-binding domain	b1699	5.01405	2.32598	4.37993	2.13091	5.64818	2.49779	0.520611	0.122596	-0.470132
0	0	4.06268	0	ydiT	putative 4Fe-4S ferredoxin-type protein	b1700	1.01567	0.022431	0	N/A	2.03134	1.02243	0	N/A	0
8.74484	12.1255	10.1179	8.92682	fadK	short chain acyl-CoA synthetase	b1701	9.97877	3.31886	10.5262	3.39591	9.43139	3.23747	-0.471541	0.180697	-0.441827
593.524	1327.39	811.028	836.75	ppsA	phosphoenolpyruvate synthetase	b1702	892.172	9.80118	1082.07	10.0796	702.276	9.45589	-1.16121	-0.0450466	-0.66572
37.9291	133.097	84.1724	95.9137	ppsR	posphoenolpyruvate synthetase regulatory protein	b1703	87.7779	6.45579	114.505	6.83927	61.0507	5.93194	-1.8111	-0.18839	-0.472665
111.68	78.4402	110.347	59.5778	aroH	3-deoxy-7-phosphoheptulonate synthase, Trp-sensitive	b1704	90.0113	6.49203	69.009	6.10871	111.014	6.79459	0.509701	0.889205	-0.396818
74.5318	10.2541	14.4214	15.5009	ydiE	PF10636 family protein YdiE	b1705	28.677	4.84182	12.8775	3.68678	44.4766	5.47497	2.86165	-0.104142	0.596141
38.785	29.424	35.3636	33.5602	ydiU	UPF0061 family protein YdiU	b1706	34.2832	5.09943	31.4921	4.97692	37.0743	5.21235	0.398508	0.0755122	0.18976
27.6898	16.9384	19.4661	16.5031	ydiV	anti-FlhDC factor	b1707	20.1493	4.33266	16.7207	4.06357	23.578	4.55937	0.709057	0.23823	-0.0375658
0	99.5991	84.0653	68.0528	nlpC	NlpC/P60 family lipoprotein NlpC	b1708	62.9293	5.97566	83.8259	6.38932	42.0326	5.39344	N/A	0.304856	-0.549479
0	17.6254	12.3786	17.8975	btuD	vitamin B12 ABC transporter ATP binding subunit	b1709	11.9754	3.582	17.7614	4.15068	6.18931	2.62978	N/A	-0.531907	0.0220998
11.9387	47.0459	27.0477	28.4985	btuE	thioredoxin/glutathione peroxidase	b1710	28.6327	4.83959	37.7722	5.23925	19.4932	4.2849	-1.97842	-0.0753778	-0.723185
16.6986	40.5208	31.878	33.2481	btuC	vitamin B12 ABC transporter membrane subunit	b1711	30.5864	4.93482	36.8844	5.20494	24.2883	4.60219	-1.27894	-0.0607106	-0.285394
244.778	36.8759	42.7098	56.8913	ihfA	integration host factor subunit alpha	b1712	95.3138	6.57461	46.8836	5.55101	143.744	7.16736	2.73073	-0.413641	0.625532
198.226	226.568	230.855	197.144	pheT	phenylalanine--tRNA ligase subunit beta	b1713	213.198	7.73605	211.856	7.72694	214.541	7.74511	-0.192798	0.227736	-0.20069
1245.9	1018.51	2108.12	961.809	pheS	phenylalanine--tRNA ligase subunit alpha	b1714	1333.58	10.3811	990.158	9.95152	1677.01	10.7117	0.290727	1.13214	-0.0826328
0	118.753	130.301	74.2354	pheM	pheST-ihfA operon leader peptide	b1715	80.8223	6.33668	96.4941	6.59237	65.1506	6.02571	N/A	0.81167	-0.677782
167.721	32.5638	14.9037	29.2632	rplT	50S ribosomal subunit protein L20	b1716	61.113	5.93341	30.9135	4.95016	91.3125	6.51274	2.36472	-0.973412	-0.154183
899.612	528.421	265.702	289.273	rpmI	50S ribosomal subunit protein L35	b1717	495.752	8.95347	408.847	8.67542	582.657	9.1865	0.767613	-0.122618	-0.869259
1686.64	1199.1	866.975	906.709	infC	translation initiation factor IF-3	b1718	1164.86	10.1859	1052.9	10.0402	1276.81	10.3183	0.492207	-0.0646491	-0.403236
280.435	311.438	337.208	308.476	thrS	threonine--tRNA ligase	b1719	309.389	8.27328	309.957	8.27593	308.822	8.27063	-0.151278	0.128479	-0.0137855
33.9866	8.15236	12.9471	1.92057	ydiY	acid-inducible putative outer membrane protein YdiY	b1722	14.2517	3.83306	5.03647	2.33241	23.4669	4.55255	2.05968	2.75303	-2.08568
61.1439	123.692	225.984	207.62	pfkB	6-phosphofructokinase II	b1723	154.61	7.27249	165.656	7.37205	143.564	7.16555	-1.01648	0.122276	0.747186
0	371.787	456.539	550.608	ydiZ	protein YdiZ	b1724	344.734	8.42934	461.198	8.84924	228.27	7.83459	N/A	-0.270288	0.56655
6.34197	442.083	333.32	389.471	yniA	putative kinase YniA	b1725	292.804	8.19379	415.777	8.69967	169.831	7.40795	-6.12324	-0.22461	-0.182802
18.5836	97.9422	110.202	83.3593	yniB	uncharacterized protein YniB	b1726	77.5218	6.27653	90.6508	6.50225	64.3928	6.00883	-2.3979	0.402734	-0.232588
42.4991	38.678	44.9594	40.492	hxpB	hexitol phosphatase B	b1727	41.6572	5.38049	39.585	5.30688	43.7293	5.45053	0.135919	0.150985	0.0661241
566.147	178.621	229.754	142.03	ydjM	putative inner membrane protein regulated by LexA	b1728	279.138	8.12484	160.326	7.32486	397.95	8.63644	1.66428	0.69389	-0.330701
38.5509	28.8935	40.5241	17.5844	tcyP	cystine/sulfocysteine:cation symporter	b1729	31.3882	4.97215	23.2389	4.53847	39.5375	5.30515	0.416023	1.20449	-0.716449
0	0.466429	2.02583	2.8707	ydjO	protein YdjO	b1730	1.34074	0.423029	1.66857	0.738609	1.01291	0.0185106	N/A	-0.502894	2.62168
0	15.4325	6.70273	2.24956	cedA	cell division modulator	b1731	6.09619	2.60791	8.84101	3.14421	3.35137	1.74475	N/A	1.57511	-2.77825
7.82464	205.575	315.648	474.144	katE	catalase II	b1732	250.798	7.97038	339.859	8.40879	161.736	7.3375	-4.7155	-0.587007	1.20566
6.02531	2.25005	2.24408	2.34854	chbG	chitin disaccharide deacetylase	b1733	3.21699	1.68571	2.2993	1.20119	4.13469	2.04778	1.42108	-0.065642	0.0618046
9.04575	29.5877	24.5177	25.7228	chbF	monoacetylchitobiose-6-phosphate hydrolase	b1734	22.2185	4.47369	27.6552	4.78948	16.7817	4.06882	-1.70969	-0.0692201	-0.201952
0	1.7794	0.386421	3.89069	chbR	DNA-binding transcriptional dual regulator ChbR	b1735	1.51413	0.598488	2.83505	1.50337	0.19321	-2.37175	N/A	-3.33178	1.12864
21.9941	8.81431	5.87778	9.6904	chbA	N,N'-diacetylchitobiose-specific PTS enzyme IIA component	b1736	11.5941	3.53532	9.25236	3.20982	13.9359	3.80074	1.3192	-0.721285	0.136709
0	10.6929	7.83021	9.60904	chbC	N,N'-diacetylchitobiose-specific PTS enzyme IIC component	b1737	7.03303	2.81415	10.1509	3.34354	3.91511	1.96905	N/A	-0.29534	-0.154183
19.357	1.16825	4.22836	6.62253	chbB	N,N'-diacetylchitobiose-specific PTS enzyme IIB component	b1738	7.84404	2.9716	3.89539	1.96177	11.7927	3.55982	4.05043	-0.647284	2.50303
21.6618	631.928	208.2	312.828	osmE	osmotically-inducible lipoprotein OsmE	b1739	293.655	8.19798	472.378	8.8838	114.931	6.84462	-4.86654	-0.587399	-1.01439
62.3088	71.7861	71.6027	67.2667	nadE	NAD synthetase, NH3-dependent	b1740	68.2411	6.09257	69.5264	6.11949	66.9557	6.06514	-0.204269	0.0901219	-0.0938125
66.1562	53.5274	59.917	32.2842	cho	endonuclease of nucleotide excision repair	b1741	52.9712	5.72714	42.9058	5.4231	63.0366	5.97812	0.305599	0.892138	-0.72945
0.326894	0.651057	1.69663	1.58172	ves	HutD family protein Ves	b1742	1.06408	0.0896001	1.11639	0.158839	1.01176	0.0168696	-0.993962	0.101177	1.28064
476.151	115.743	365.299	149.346	spy	ATP-independent periplasmic chaperone	b1743	276.635	8.11184	132.545	7.05033	420.725	8.71673	2.04049	1.29042	0.367725
13.2134	15.0932	27.5663	12.0975	astE	succinylglutamate desuccinylase	b1744	16.9926	4.08683	13.5953	3.76504	20.3898	4.34978	-0.191901	1.1882	-0.319197
6.86477	37.0405	75.4596	42.7968	astB	N-succinylarginine dihydrolase	b1745	40.5404	5.34129	39.9187	5.31899	41.1622	5.36325	-2.43182	0.818201	0.208401
0.381929	10.3958	13.2885	6.98139	astD	aldehyde dehydrogenase	b1746	7.76191	2.95641	8.68858	3.11912	6.83524	2.77299	-4.76655	0.928598	-0.574412
19.4658	24.4571	38.6078	21.0676	astA	arginine N-succinyltransferase	b1747	25.8996	4.69486	22.7623	4.50858	29.0368	4.85981	-0.32931	0.873865	-0.215227
32.23	27.3348	49.2676	29.8965	astC	succinylornithine transaminase	b1748	34.6822	5.11612	28.6156	4.83873	40.7488	5.34868	0.237664	0.720664	0.129236
28.6986	68.891	79.7227	59.0823	xthA	exodeoxyribonuclease III	b1749	59.0986	5.88505	63.9866	5.9997	54.2106	5.7605	-1.26334	0.432265	-0.221591
52.9651	454.125	318.575	216.299	ydjX	DedA family protein YdjX	b1750	260.491	8.02509	335.212	8.38893	185.77	7.53737	-3.09997	0.558604	-1.07006
9.1646	8.71149	11.3709	5.37505	ydjY	4Fe-4S ferredoxin-type domain-containing protein YdjY	b1751	8.65551	3.11362	7.04327	2.81625	10.2678	3.36005	0.0731525	1.081	-0.696641
9.84006	16.9495	8.28185	17.1576	ydjZ	DedA family protein YdjZ	b1752	13.0573	3.70678	17.0536	4.092	9.06095	3.17966	-0.784508	-1.05083	0.0176048
16.1196	54.6461	54.8855	47.5726	ynjA	AhpD-like domain-containing protein YnjA	b1753	43.306	5.43649	51.1094	5.67552	35.5026	5.14985	-1.7613	0.206294	-0.199987
10.9715	42.6584	47.3137	36.4845	ynjB	putative ABC transporter periplasmic binding protein YnjB	b1754	34.357	5.10253	39.5715	5.30639	29.1426	4.86506	-1.95907	0.374976	-0.225549
3.80014	2.68561	2.75702	5.14059	ynjC	putative ABC transporter membrane subunit YnjC	b1755	3.59584	1.84633	3.9131	1.96831	3.27858	1.71307	0.500803	-0.898823	0.936685
0	2.43698	5.97712	4.9222	ynjD	putative ABC transporter ATP-binding protein YnjD	b1756	3.33407	1.73729	3.67959	1.87955	2.98856	1.57945	N/A	0.280147	1.01421
66.5064	384.327	299.645	499.046	ynjE	molybdopterin synthase sulfurtransferase	b1757	312.381	8.28716	441.686	8.78688	183.075	7.51629	-2.53077	-0.73592	0.376839
24.5597	8.75624	16.0866	9.29165	ynjF	putative phosphatidyl transferase, inner membrane protein	b1758	14.6735	3.87514	9.02395	3.17376	20.3231	4.34505	1.48791	0.791849	0.0856232
16.6139	21.5998	21.5572	11.9094	nudG	5-hydroxy-CTP diphosphatase	b1759	17.9201	4.1635	16.7546	4.06649	19.0855	4.25441	-0.378626	0.856065	-0.858912
0	24.3824	11.3357	24.2507	ynjH	DUF1496 domain-containing protein YnjH	b1760	14.9922	3.90614	24.3166	4.60387	5.66786	2.5028	N/A	-1.09715	-0.00781418
21.2948	41.5746	31.5492	19.3422	gdhA	glutamate dehydrogenase	b1761	28.4402	4.82986	30.4584	4.92877	26.422	4.72367	-0.965203	0.705854	-1.10395
14.8317	10.627	12.4648	6.53474	ynjI	DUF1266 domain-containing protein YnjI	b1762	11.1146	3.47438	8.58089	3.10113	13.6483	3.77064	0.480947	0.931655	-0.70154
87.6195	274.328	211.274	350.374	topB	DNA topoisomerase III	b1763	230.899	7.85112	312.351	8.28702	149.447	7.22349	-1.64658	-0.729776	0.352994
71.4206	116.202	129.542	120.08	selD	selenide, water dikinase	b1764	109.311	6.7723	118.141	6.88437	100.481	6.65078	-0.702227	0.109425	0.047354
266.404	567.439	586.788	465.328	ydjA	putative oxidoreductase	b1765	471.49	8.88108	516.383	9.0123	426.596	8.73673	-1.09085	0.33459	-0.286215
75.6408	143.38	515.001	395.599	sppA	protease IV, a signal peptide peptidase	b1766	282.405	8.14162	269.489	8.07408	295.321	8.20614	-0.922605	0.380536	1.4642
46.1007	62.778	87.9245	48.4352	ansA	L-asparaginase 1	b1767	61.3096	5.93804	55.6066	5.79718	67.0126	6.06636	-0.445471	0.860209	-0.374204
113.209	107.771	195.858	101.514	pncA	nicotinamidase	b1768	129.588	7.01779	104.643	6.70933	154.533	7.27177	0.0710183	0.948128	-0.086294
49.8784	19.5231	41.3483	21.408	ydjE	putative transporter YdjE	b1769	33.0395	5.04612	20.4656	4.35513	45.6133	5.51138	1.35323	0.949676	0.132972
25.552	7.53476	13.5194	7.76231	ydjF	putative DNA-binding transcriptional regulator YdjF	b1770	13.5921	3.7647	7.64853	2.93518	19.5357	4.28804	1.7618	0.800472	0.0429241
0	0.95568	0.442749	1.11446	ydjG	NADH-dependent methylglyoxal reductase	b1771	0.628222	-0.670653	1.03507	0.0497281	0.221375	-2.17544	N/A	-1.33178	0.221746
0	3.85689	3.72256	5.25371	ydjH	putative sugar kinase YdjH	b1772	3.20829	1.68181	4.5553	2.18755	1.86128	0.896296	N/A	-0.497042	0.445898
0	9.1848	2.65947	6.16814	ydjI	putative aldolase YdjI	b1773	4.5031	2.17092	7.67647	2.94044	1.32974	0.41114	N/A	-1.2137	-0.574412
6.67314	2.24502	0.988076	1.51263	ydjJ	putative zinc-binding dehydrogenase YdjJ	b1774	2.85472	1.51335	1.87883	0.909834	3.83061	1.93757	1.57164	-0.61437	-0.569668
4.91193	4.41586	4.0129	2.77282	ydjK	putative transporter YdjK	b1775	4.02838	2.0102	3.59434	1.84573	4.46242	2.15782	0.153595	0.533288	-0.671339
37.5882	37.9535	43.9076	50.3613	ydjL	putative zinc-binding dehydrogenase YdjL	b1776	42.4527	5.40778	44.1574	5.46458	40.7479	5.34865	-0.0139532	-0.197845	0.408081
506.247	577.28	642.557	272.32	yeaC	conserved protein YeaC	b1777	499.601	8.96463	424.8	8.73064	574.402	9.16592	-0.189429	1.23852	-1.08397
457.992	938.881	1232.06	474.461	msrB	methionine sulfoxide reductase B	b1778	775.85	9.59963	706.671	9.46489	845.028	9.72286	-1.03562	1.37672	-0.984652
1085.7	1343.78	1165.81	1666.88	gapA	glyceraldehyde-3-phosphate dehydrogenase A	b1779	1315.54	10.3614	1505.33	10.5559	1125.75	10.1367	-0.307677	-0.51582	0.310853
101.911	369.076	431.883	675.599	yeaD	putative aldose 1-epimerase YeaD	b1780	394.618	8.62431	522.338	9.02884	266.897	8.06014	-1.85661	-0.645527	0.872249
1.32134	33.8824	32.0038	31.5412	yeaE	methylglyoxal reductase YeaE	b1781	24.6872	4.62569	32.7118	5.03174	16.6626	4.05854	-4.68046	0.0210067	-0.103299
131.073	67.5217	83.655	44.5575	mipA	scaffolding protein that interacts with murein polymerase and murein hydrolase	b1782	81.7017	6.35229	56.0396	5.80837	107.364	6.74636	0.956944	0.908783	-0.599682
34.447	248.116	362.93	548.338	yeaG	protein kinase YeaG	b1783	298.458	8.22138	398.227	8.63745	198.688	7.63436	-2.84857	-0.595374	1.14405
0	225.4	298.734	479.708	yeaH	DUF444 domain-containing protein YeaH	b1784	250.96	7.97131	352.554	8.4617	149.367	7.22272	N/A	-0.683296	1.08967
30.8715	0.825731	3.23693	2.79823	cdgI	putative c-di-GMP binding protein CdgI	b1785	9.4331	3.23773	1.81198	0.857568	17.0542	4.09206	5.22446	0.210111	1.76077
20.2056	2.82954	3.5685	4.72543	dgcJ	putative diguanylate cyclase DgcJ	b1786	7.83226	2.96943	3.77749	1.91743	11.887	3.57132	2.83611	-0.405128	0.739877
45.5783	76.0806	41.9041	67.9688	yeaK	mischarged aminoacyl-tRNA deacylase	b1787	57.883	5.85507	72.0247	6.17042	43.7412	5.45092	-0.739181	-0.697782	-0.162657
0	71.4302	47.5703	52.6397	yoaI	protein YoaI	b1788	42.91	5.42324	62.0349	5.95501	23.7851	4.57199	N/A	-0.14609	-0.440385
16.8493	76.3441	107.005	65.2221	yeaL	conserved inner membrane protein YeaL	b1789	66.3552	6.05214	70.7831	6.14533	61.9273	5.9525	-2.17983	0.71425	-0.227155
96.6651	155.797	196.165	150.663	nimR	DNA-binding transcriptional repressor NimR	b1790	149.823	7.22711	153.23	7.25956	146.415	7.19392	-0.688604	0.380744	-0.0483471
86.8177	83.2031	103.394	100.408	nimT	2-nitroimidazole exporter	b1791	93.4557	6.54621	91.8055	6.52051	95.1058	6.57146	0.0613517	0.0422783	0.271164
3266.95	12943.2	13149.6	14782.9	yeaO	conserved protein YeaO	b1792	11035.7	13.4299	13863.1	13.759	8208.29	13.0029	-1.98618	-0.168909	0.191737
62.7636	65.4427	170.967	133.624	yoaF	DUF333 domain-containing lipoprotein YoaF	b1793	108.199	6.75755	99.5332	6.63711	116.865	6.8687	-0.0603042	0.355542	1.02987
48.2656	212.45	74.5062	79.3857	dgcP	diguanylate cyclase DgcP	b1794	103.652	6.6956	145.918	7.18901	61.3859	5.93983	-2.13806	-0.0915192	-1.42017
55.2017	33.5098	50.5855	35.1256	yeaQ	PF04226 family protein YeaQ	b1795	43.6057	5.44644	34.3177	5.10088	52.8936	5.72502	0.720129	0.526199	0.0679402
0	2.04923	0	0	yoaG	DUF1869 domain-containing protein YoaG	b1796	0.512307	-0.964919	1.02461	0.0350806	0	N/A	N/A	0	N/A
0	3.3855	0	0.843584	yeaR	DUF1971 domain-containing protein YeaR	b1797	1.05727	0.0803438	2.11454	1.08034	0	N/A	N/A	N/A	-2.00476
37.7171	16.8725	25.1494	10.1705	leuE	leucine exporter	b1798	22.4774	4.4904	13.5215	3.75718	31.4333	4.97422	1.16055	1.30613	-0.730274
12.6342	232.148	235.442	172.025	dmlR	DNA-binding transcriptional regulator DmlR	b1799	163.063	7.34928	202.087	7.65883	124.038	6.95464	-4.19964	0.452751	-0.432425
32.2487	14.1578	11.6483	13.4228	dmlA	D-malate/3-isopropylmalate dehydrogenase (decarboxylating)	b1800	17.8694	4.15942	13.7903	3.78558	21.9485	4.45605	1.18765	-0.204562	-0.0769128
0	8.03961	4.35539	4.91449	yeaV	putative transporter YeaV	b1801	4.32737	2.11349	6.47705	2.69534	2.17769	1.1228	N/A	-0.174241	-0.710083
11.2138	31.4174	23.1647	24.7811	yeaW	carnitine monooxygenase subunit YeaW	b1802	22.6442	4.50107	28.0993	4.81246	17.1892	4.10343	-1.48629	-0.0973171	-0.342322
17.3477	4.36734	11.4092	6.53909	yeaX	carnitine monooxygenase subunit YeaX	b1803	9.91584	3.30973	5.45321	2.44711	14.3785	3.84584	1.98992	0.803039	0.582335
22.3679	11.1372	32.1036	11.0922	rnd	RNase D	b1804	19.1752	4.26117	11.1147	3.4744	27.2357	4.76743	1.00604	1.53319	-0.00584005
28.9249	10.3984	21.8328	5.47579	fadD	fatty acyl-CoA synthetase	b1805	16.658	4.05814	7.93708	2.98861	25.3788	4.66555	1.47595	1.99536	-0.925218
39.4699	33.8281	39.6463	24.4205	yeaY	Slp family lipoprotein YeaY	b1806	34.3412	5.10187	29.1243	4.86415	39.5581	5.3059	0.22253	0.699097	-0.470132
56.0003	56.5746	78.864	46.6008	tsaB	N(6)-L-threonylcarbamoyladenine synthase, TsaB subunit	b1807	59.5099	5.89506	51.5877	5.68895	67.4322	6.07536	-0.0147203	0.759014	-0.279801
68.3798	104.545	73.0714	94.7145	yoaA	putative 5' to 3' DNA helicase implicated in DNA repair	b1808	85.1777	6.4124	99.6299	6.63851	70.7256	6.14416	-0.612485	-0.374279	-0.14247
90.0521	140.764	87.1822	85.2093	yoaB	RutC family protein YoaB	b1809	100.802	6.65538	112.987	6.82001	88.6171	6.46951	-0.644448	0.0330216	-0.724196
11.9251	14.0628	13.573	13.3624	yoaC	DUF1889 domain-containing protein YoaC	b1810	13.2308	3.72583	13.7126	3.77743	12.7491	3.67232	-0.237887	0.0225672	-0.0737104
402.733	1034.92	1702.96	1009.26	yoaH	UFP0181 family protein YoaH	b1811	1037.47	10.0189	1022.09	9.99731	1052.85	10.0401	-1.36162	0.754744	-0.0362153
45.7594	17.2086	11.9586	11.9068	pabB	aminodeoxychorismate synthase subunit 1	b1812	21.7083	4.44018	14.5577	3.86371	28.859	4.85095	1.41094	0.00626544	-0.53134
16.5852	57.8058	58.418	67.242	nudL	putative NUDIX hydrolase with low 3-phosphohydroxypyruvate phosphatase activity	b1813	50.0127	5.64422	62.5239	5.96633	37.5016	5.22888	-1.80132	-0.20295	0.218149
3723.47	1415.42	3350.44	2200.36	sdaA	L-serine deaminase I	b1814	2672.42	11.3839	1807.89	10.8201	3536.95	11.7883	1.39542	0.606609	0.636515
16.839	16.5928	12.1894	14.2824	pdeD	putative c-di-GMP phosphodiesterase PdeD	b1815	14.9759	3.90457	15.4376	3.94837	14.5142	3.85939	0.0212514	-0.228606	-0.216321
33.9818	99.352	68.6933	85.7823	yoaE	putative inner membrane protein	b1816	71.9524	6.16897	92.5672	6.53243	51.3376	5.68194	-1.54779	-0.320509	-0.21187
57.5333	135.034	56.6381	149.471	manX	mannose-specific PTS enzyme IIAB component	b1817	99.669	6.63907	142.252	7.15231	57.0857	5.83506	-1.23085	-1.40002	0.146539
161.728	360.846	132.85	312.638	manY	mannose-specific PTS enzyme IIC component	b1818	242.016	7.91896	336.742	8.3955	147.289	7.2025	-1.15782	-1.2347	-0.206892
276.911	184.313	127.319	208.163	manZ	mannose-specific PTS enzyme IID component	b1819	199.177	7.6379	196.238	7.61646	202.115	7.65903	0.587264	-0.709269	0.175556
18.0497	66.5865	36.9045	28.4503	yobD	conserved inner membrane protein YobD	b1820	37.4977	5.22873	47.5184	5.57041	27.4771	4.78016	-1.88326	0.375352	-1.22679
11.2908	13.8892	21.6403	18.2107	mntP	Mn(2(+)) exporter	b1821	16.2577	4.02306	16.05	4.0045	16.4655	4.04138	-0.298816	0.248931	0.390822
299.406	187.157	383.732	207.559	rlmA	23S rRNA m(1)G745 methyltransferase	b1822	269.463	8.07395	197.358	7.62467	341.569	8.41603	0.677851	0.886574	0.149273
122.837	302.686	248.193	281.42	cspC	stress protein, member of the CspA family	b1823	238.784	7.89956	292.053	8.19008	185.515	7.53539	-1.30107	-0.181263	-0.105097
134.68	1063.83	939.933	1127.45	yobF	DUF2527 domain-containing protein YobF	b1824	816.473	9.67326	1095.64	10.0976	537.307	9.0696	-2.98165	-0.262434	0.0838005
214.442	36.1337	27.5231	20.246	yebO	uncharacterized protein YebO	b1825	74.5863	6.22084	28.1898	4.8171	120.983	6.91866	2.56917	0.443005	-0.835705
1824.07	779.966	2658.05	424.323	mgrB	PhoQ kinase inhibitor	b1826	1421.6	10.4733	602.144	9.23397	2241.06	11.13	1.22568	2.64714	-0.878249
207.072	493.264	588.371	355.762	kdgR	DNA-binding transcriptional repressor KdgR	b1827	411.117	8.68341	424.513	8.72967	397.721	8.63561	-1.25223	0.725811	-0.471447
257.221	44.4197	110.679	81.5588	yebQ	putative transporter YebQ	b1828	123.47	6.94801	62.9892	5.97703	183.95	7.52317	2.53374	0.440464	0.87664
9868.62	709.625	982.922	398.241	htpX	zinc dependent endoprotease	b1829	2989.85	11.5459	553.933	9.11357	5425.77	12.4056	3.79772	1.30344	-0.833417
70.4827	93.0201	102.543	95.1237	prc	tail-specific protease	b1830	90.2924	6.49653	94.0719	6.55569	86.5129	6.43484	-0.400273	0.108352	0.0322622
490.256	179.725	261.907	205.588	proQ	RNA chaperone ProQ	b1831	284.369	8.15162	192.657	7.58989	376.082	8.5549	1.44774	0.349297	0.193966
312.306	723.661	1856.94	1144.02	msrC	free methionine-(R)-sulfoxide reductase	b1832	1009.23	9.97904	933.842	9.86703	1084.62	10.083	-1.21236	0.698815	0.660728
43.4066	29.8634	30.9516	28.8553	yebS	intermembrane transport protein YebS	b1833	33.2692	5.05612	29.3594	4.87575	37.1791	5.21642	0.539535	0.101177	-0.049543
21.3739	90.5132	96.6087	99.8696	yebT	intermembrane transport protein YebT	b1834	77.0914	6.2685	95.1914	6.57276	58.9913	5.88243	-2.08228	-0.0478927	0.141917
51.6492	33.3341	16.6647	20.8365	rsmF	16S rRNA m(5)C1407 methyltransferase	b1835	30.6211	4.93646	27.0853	4.75944	34.1569	5.09411	0.631747	-0.322322	-0.677884
0	64.4794	125.078	159.918	yebV	protein YebV	b1836	87.3689	6.44905	112.199	6.80991	62.5391	5.96669	N/A	-0.354502	1.31042
420.712	169.438	286.448	176.836	yebW	protein YebW	b1837	263.358	8.04088	173.137	7.43577	353.58	8.46589	1.31208	0.695857	0.0616612
488.066	54.5104	89.9911	52.88	pphA	phosphoprotein phosphatase 1	b1838	171.362	7.4209	53.6952	5.74672	289.028	8.17507	3.16247	0.76706	-0.0438089
232.335	26.0423	42.2272	22.3772	yebY	DUF2511 domain-containing protein YebY	b1839	80.7455	6.33531	24.2097	4.59751	137.281	7.10099	3.15728	0.916145	-0.218827
28.6858	10.9539	20.6472	9.60121	yebZ	putative inner membrane protein	b1840	17.472	4.12697	10.2775	3.36142	24.6665	4.62448	1.3889	1.10466	-0.190152
38.1603	45.7511	38.9456	29.3162	yobA	CopC domain-containing protein	b1841	38.0433	5.24957	37.5337	5.23011	38.5529	5.26877	-0.261734	0.409759	-0.642105
2998.8	558.455	353.252	181.425	holE	DNA polymerase III subunit theta	b1842	1022.98	9.99856	369.94	8.53115	1676.02	10.7108	2.42487	0.961319	-1.62206
32.3849	32.2496	38.6739	36.7941	yobB	putative carbon-nitrogen hydrolase family protein YobB	b1843	35.0256	5.13034	34.5219	5.10944	35.5294	5.15094	0.00603827	0.0718828	0.190194
36.9198	138.578	176.224	135.767	exoX	exonuclease X	b1844	121.872	6.92923	137.173	7.09985	106.572	6.73569	-1.90823	0.376275	-0.0295596
23.1138	34.344	20.837	32.7414	ptrB	oligopeptidase B	b1845	27.759	4.79489	33.5427	5.06793	21.9754	4.45782	-0.571301	-0.651967	-0.0689411
155.768	13.4946	13.4085	11.1353	yebE	conserved inner membrane protein YebE	b1846	48.4516	5.59847	12.315	3.62234	84.5882	6.40238	3.52894	0.268008	-0.277244
1140.29	581.946	948.364	791.296	yebF	secreted protein YebF	b1847	865.475	9.75735	686.621	9.42337	1044.33	10.0284	0.970447	0.261223	0.443332
273.054	357.934	520.906	406.381	yebG	DNA damage-inducible protein YebG	b1848	389.569	8.60573	382.158	8.57802	396.98	8.63292	-0.390506	0.358189	0.183143
45.0365	29.2628	23.0707	23.7491	purT	phosphoribosylglycinamide formyltransferase 2	b1849	30.2798	4.92028	26.506	4.72824	34.0536	5.08974	0.622028	-0.0418135	-0.30119
177.732	105.873	218.099	167.266	eda	KHG/KDPG aldolase	b1850	167.243	7.3858	136.569	7.09349	197.916	7.62874	0.747375	0.382836	0.659814
35.2266	62.398	66.9963	53.062	edd	phosphogluconate dehydratase	b1851	54.4207	5.76608	57.73	5.85125	51.1114	5.67557	-0.824834	0.336402	-0.23382
136.243	355.763	462.109	407.019	zwf	NADP(+)-dependent glucose-6-phosphate dehydrogenase	b1852	340.283	8.41059	381.391	8.57513	299.176	8.22485	-1.38473	0.183135	0.194181
132.02	702.495	837.222	813.96	yebK	DNA-binding transcriptional repressor YebK	b1853	621.424	9.27943	758.227	9.56649	484.621	8.92071	-2.41173	0.0406532	0.21247
235.396	922.189	767.803	790.479	pykA	pyruvate kinase II	b1854	678.967	9.4072	856.334	9.74203	501.6	8.97039	-1.96997	-0.0419903	-0.222336
258.222	293.313	332.511	267.447	lpxM	myristoyl-acyl carrier protein-dependent acyltransferase	b1855	287.873	8.16929	280.38	8.13124	295.367	8.20636	-0.183831	0.314149	-0.133186
56.5015	74.7608	123.686	87.7787	mepM	peptidoglycan DD-endopeptidase MepM	b1856	85.6817	6.42092	81.2697	6.34465	90.0937	6.49335	-0.403994	0.49474	0.231588
142.681	280.352	356.478	254.28	znuA	Zn(2(+)) ABC transporter periplasmic binding protein	b1857	258.448	8.01373	267.316	8.0624	249.579	7.96336	-0.974445	0.487396	-0.140825
27.3968	32.4908	21.4009	20.8084	znuC	Zn(2(+)) ABC transporter ATP binding subunit	b1858	25.5242	4.6738	26.6496	4.73604	24.3988	4.60874	-0.246025	0.0405029	-0.642866
69.2316	28.0302	18.2355	20.4006	znuB	Zn(2(+)) ABC transporter membrane subunit	b1859	33.9745	5.08638	24.2154	4.59785	43.7336	5.45067	1.30445	-0.161857	-0.458374
128.135	115.266	188.707	149.712	ruvB	Holliday junction branch migration complex subunit RuvB	b1860	145.455	7.18443	132.489	7.04973	158.421	7.30762	0.152692	0.333953	0.377226
67.9939	58.059	65.1151	84.8546	ruvA	Holliday junction branch migration complex subunit RuvA	b1861	69.0056	6.10864	71.4568	6.159	66.5545	6.05646	0.227887	-0.382002	0.547475
14.9883	4.19786	7.1129	9.87119	yebB	putative papain-like amidase YebB	b1862	9.04257	3.17673	7.03453	2.81445	11.0506	3.46605	1.83611	-0.472786	1.23357
36.071	85.6701	44.3074	49.9169	ruvC	crossover junction endodeoxyribonuclease RuvC	b1863	53.9914	5.75466	67.7935	6.08308	40.1892	5.32874	-1.24795	-0.171982	-0.779263
459.928	833.521	991.033	977.465	yebC	putative transcriptional regulator YebC	b1864	815.487	9.67152	905.493	9.82256	725.48	9.50279	-0.857813	0.0198887	0.229825
56.9445	109.688	195.236	327.556	nudB	dihydroneopterin triphosphate diphosphatase	b1865	172.356	7.42925	218.622	7.7723	126.09	6.97831	-0.945778	-0.746525	1.57834
77.8439	98.0882	90.7013	91.9464	aspS	aspartate--tRNA ligase	b1866	89.6449	6.48615	95.0173	6.57012	84.2726	6.39699	-0.333496	-0.0196704	-0.0932859
48.152	45.9667	358.979	343.861	yecD	putative hydrolase	b1867	199.24	7.63836	194.914	7.60669	203.566	7.66935	0.0670063	0.0620752	2.90317
8.50642	14.1945	31.7533	21.5068	yecE	DUF72 domain-containing protein YecE	b1868	18.9902	4.24719	17.8506	4.1579	20.1299	4.33126	-0.738705	0.562115	0.599461
49.4501	70.0774	89.3901	80.5239	yecN	putative inner membrane protein	b1869	72.3604	6.17713	75.3007	6.23459	69.4201	6.11728	-0.502975	0.150697	0.200469
71.6214	81.6551	55.4597	35.4305	cmoA	carboxy-S-adenosyl-L-methionine synthase	b1870	61.0417	5.93172	58.5428	5.87142	63.5405	5.98961	-0.189153	0.646447	-1.20455
99.9568	16.397	46.975	26.3698	cmoB	tRNA U34 carboxymethyltransferase	b1871	47.4247	5.56757	21.3834	4.41842	73.4659	6.199	2.60787	0.833005	0.685457
28.6698	8.33353	6.56868	7.94844	torZ	trimethylamine N-oxide reductase 2	b1872	12.8801	3.68707	8.14098	3.0252	17.6192	4.13908	1.78253	-0.275068	-0.0682559
26.8498	13.1134	26.5297	9.3231	torY	cytochrome c quinol dehydrogenase TorY	b1873	18.954	4.24443	11.2182	3.48777	26.6898	4.73821	1.03387	1.50873	-0.492158
18.6526	73.5459	38.0845	55.7782	cutC	protein CutC	b1874	46.5153	5.53963	64.662	6.01485	28.3685	4.82622	-1.97927	-0.550499	-0.398943
0	12.4011	8.6178	14.6757	yecM	putative metal-binding enzyme YecM	b1875	8.92364	3.15763	13.5384	3.75898	4.3089	2.10732	N/A	-0.768036	0.242962
180.581	79.2622	166.508	120.32	argS	arginine--tRNA ligase	b1876	136.668	7.09453	99.7912	6.64084	173.545	7.43916	1.18794	0.468716	0.602174
0	7.28545	22.0944	4.47151	yecT	protein YecT	b1877	8.46283	3.08114	5.87848	2.55544	11.0472	3.46561	N/A	2.30484	-0.704254
0	0	1.24333	0	flhE	flagellar protein	b1878	0.310833	-1.68579	0	N/A	0.621666	-0.685789	0	N/A	0
10.8682	5.32119	1.90636	0.555086	flhA	flagellar biosynthesis protein FlhA	b1879	4.6627	2.22117	2.93814	1.5549	6.38726	2.6752	1.03029	1.78004	-3.26097
0	2.03986	3.78013	2.00874	flhB	flagellar biosynthesis protein FlhB	b1880	1.95719	0.96878	2.0243	1.01743	1.89007	0.918437	N/A	0.912143	-0.0221801
0	11.7735	17.3398	13.3718	cheZ	chemotaxis protein CheZ	b1881	10.6213	3.40889	12.5727	3.65222	8.66991	3.11602	N/A	0.374896	0.183646
0	1.20195	7.23895	7.16398	cheY	chemotaxis protein CheY	b1882	3.90122	1.96393	4.18296	2.06453	3.61948	1.85578	N/A	0.0150204	2.57538
4.66244	5.71442	2.48193	2.83444	cheB	protein-glutamate methylesterase/protein glutamine deamidase	b1883	3.92331	1.97207	4.27443	2.09573	3.57218	1.83681	-0.293522	-0.191605	-1.01154
0	0.544438	0	1.41087	cheR	chemotaxis protein methyltransferase	b1884	0.488828	-1.0326	0.977655	-0.0326024	0	N/A	N/A	N/A	1.37375
4.23125	1.0534	1.35561	0.265397	tap	methyl-accepting chemotaxis protein Tap	b1885	1.72641	0.787778	0.659396	-0.600782	2.79343	1.48204	2.00604	2.35272	-1.98882
13.595	8.12293	10.0614	9.13629	tar	methyl-accepting chemotaxis protein Tar	b1886	10.2289	3.35458	8.62961	3.1093	11.8282	3.56416	0.743004	0.139145	0.169608
10.8342	5.95252	0	0.361536	cheW	chemotaxis protein CheW	b1887	4.28706	2.09999	3.15703	1.65857	5.4171	2.43752	0.864019	N/A	-4.04129
0	1.7176	1.65778	1.26731	cheA	chemotaxis protein CheA	b1888	1.16067	0.214958	1.49245	0.577685	0.828888	-0.270751	N/A	0.387481	-0.438624
4.67172	8.29307	1.28849	1.44146	motB	motility protein B	b1889	3.92369	1.97221	4.86727	2.28311	2.98011	1.57536	-0.827952	-0.161857	-2.52437
0	2.745	1.16166	1.57317	motA	motility protein A	b1890	1.36996	0.454129	2.15908	1.11042	0.580828	-0.783817	N/A	-0.437492	-0.803129
28.2924	16.6778	15.9407	11.2245	flhC	DNA-binding transcriptional dual regulator FlhC	b1891	18.0339	4.17264	13.9512	3.80231	22.1166	4.46705	0.762481	0.506067	-0.571285
20.3848	77.9933	47.7957	26.1295	flhD	DNA-binding transcriptional dual regulator FlhD	b1892	43.0758	5.42881	52.0614	5.70214	34.0902	5.09129	-1.93586	0.871201	-1.57767
0	0	0	0	insB-5	IS1 protein InsB	b1893	0	N/A	0	N/A	0	N/A	0	0	0
0	0	0	0	insA-5	IS1 protein InsA	b1894	0	N/A	0	N/A	0	N/A	0	0	0
0	130.029	82.2608	118.928	uspC	universal stress protein C	b1895	82.8044	6.37164	124.478	6.95975	41.1304	5.36213	N/A	-0.531807	-0.128752
10.5707	82.0414	106.336	139.165	otsA	trehalose-6-phosphate synthase	b1896	84.5283	6.40136	110.603	6.78925	58.4536	5.86922	-2.95628	-0.388158	0.76237
22.8018	75.4933	56.19	129.893	otsB	trehalose-6-phosphate phosphatase	b1897	71.0945	6.15167	102.693	6.6822	39.4959	5.30363	-1.7272	-1.20894	0.782903
47.4766	94.8661	101.345	133.263	araG	arabinose ABC transporter ATP binding subunit	b1900	94.2377	6.55823	114.064	6.83371	74.411	6.21744	-0.998675	-0.394996	0.490311
32.523	76.9904	95.5871	175.22	araF	arabinose ABC transporter periplasmic binding protein	b1901	95.0801	6.57107	126.105	6.97848	64.055	6.00124	-1.24322	-0.874281	1.18642
28.3931	46.6901	89.0865	122.922	ftnB	putative ferritin-like protein	b1902	71.773	6.16537	84.8062	6.4061	58.7398	5.87627	-0.717578	-0.464467	1.39656
18.5966	23.7274	41.0542	18.9338	yecR	lipoprotein YecR	b1904	25.578	4.67683	21.3306	4.41485	29.8254	4.89847	-0.351514	1.11657	-0.325592
57.8484	1063.28	1080.94	887.166	ftnA	ferritin iron storage protein	b1905	772.307	9.59303	975.222	9.92959	569.393	9.15328	-4.2001	0.285007	-0.261243
0	51.5637	99.7618	37.2021	yecH	DUF2492 domain-containing protein YecH	b1906	47.1319	5.55863	44.3829	5.47193	49.8809	5.64042	N/A	1.42311	-0.470973
151.161	13.3821	21.0987	8.82005	tyrP	tyrosine:H(+) symporter	b1907	48.6154	5.60334	11.1011	3.47263	86.1298	6.42844	3.49771	1.25829	-0.601448
235.222	113.741	123.095	108.617	yecA	UPF0149 family protein YecA	b1908	145.169	7.18159	111.179	6.79674	179.158	7.48509	1.04827	0.180518	-0.0665052
264.04	0	0	0	leuZ	tRNA-Leu	b1909	66.01	6.04461	0	N/A	132.02	7.04461	N/A	0	0
692.096	406.682	396.92	280.708	cysT	tRNA-Cys	b1910	444.101	8.79475	343.695	8.42499	544.508	9.08881	0.767072	0.499775	-0.534828
1283.35	2378.34	2065.24	2055.5	glyW	tRNA-Gly	b1911	1945.61	10.926	2216.92	11.1143	1674.3	10.7093	-0.890043	0.00682064	-0.210466
31.8963	234.637	218.454	188.299	pgsA	phosphatidylglycerophosphate synthase	b1912	168.322	7.39508	211.468	7.72429	125.175	6.96781	-2.87897	0.214305	-0.317402
13.2512	38.9739	22.5699	43.5405	uvrC	excision nuclease subunit C	b1913	29.5839	4.88674	41.2572	5.36657	17.9106	4.16274	-1.55638	-0.94796	0.159851
20.348	54.7958	28.2617	66.2849	uvrY	DNA-binding transcriptional activator UvrY	b1914	42.4226	5.40676	60.5404	5.91983	24.3048	4.60317	-1.42918	-1.22983	0.274615
12.5527	0	0	0	yecF	DUF2594 domain-containing protein YecF	b1915	3.13818	1.64993	0	N/A	6.27636	2.64993	N/A	0	0
20.3135	8.42862	9.61189	6.63666	sdiA	DNA-binding transcriptional dual regulator SdiA	b1916	11.2477	3.49155	7.53264	2.91316	14.9627	3.9033	1.26907	0.534362	-0.344838
0	8.83985	6.99381	9.59871	tcyN	cystine ABC transporter ATP binding subunit	b1917	6.35809	2.66859	9.21928	3.20465	3.4969	1.80608	N/A	-0.456762	0.118819
26.7379	23.403	17.0424	18.0671	tcyL	cystine ABC transporter membrane subunit	b1918	21.3126	4.41363	20.735	4.374	21.8901	4.45221	0.19219	-0.0842364	-0.373331
13.354	61.5516	73.9297	64.3688	dcyD	D-cysteine desulfhydrase	b1919	53.301	5.73609	62.9602	5.97637	43.6418	5.44764	-2.20453	0.199793	0.0645657
11.2833	61.331	28.6711	43.5252	tcyJ	cystine ABC transporter periplasmic binding protein	b1920	36.2027	5.17802	52.4281	5.71227	19.9772	4.32029	-2.44242	-0.60225	-0.494767
19.102	25.8158	17.3105	9.57285	fliZ	DNA-binding transcriptional regulator FliZ	b1921	17.9503	4.16594	17.6943	4.14522	18.2063	4.18636	-0.434534	0.854631	-1.43124
0	4.81782	6.63571	1.68717	fliA	RNA polymerase, sigma 28 (sigma F) factor	b1922	3.28517	1.71597	3.25249	1.70155	3.31785	1.73025	N/A	1.97565	-1.51378
13.5841	21.9193	20.2009	10.6302	fliC	flagellar filament structural protein	b1923	16.5836	4.05169	16.2748	4.02456	16.8925	4.07831	-0.690285	0.926253	-1.04404
0	6.39674	7.94896	7.85667	fliD	flagellar filament capping protein	b1924	5.55059	2.47264	7.1267	2.83323	3.97448	1.99077	N/A	0.0168486	0.296581
0	1.36865	5.01971	0.147781	fliS	flagellar biosynthesis protein FliS	b1925	1.63403	0.708439	0.758213	-0.399325	2.50986	1.3276	N/A	5.08607	-3.21121
0	0.768461	0	2.65522	fliT	flagellar biosynthesis protein FliT	b1926	0.855919	-0.224454	1.71184	0.775546	0	N/A	N/A	N/A	1.78879
20.4994	43.0958	75.3085	70.3713	amyA	alpha-amylase	b1927	52.3187	5.70926	56.7335	5.82613	47.9039	5.58207	-1.07196	0.0978259	0.70744
172.372	50.0465	37.7685	30.2223	yedD	lipoprotein YedD	b1928	72.6024	6.18195	40.1344	5.32677	105.07	6.71521	1.78419	0.321567	-0.727653
39.6566	122.127	191.958	122.685	yedE	putative selenium transporter YedE	b1929	119.107	6.89611	122.406	6.93553	115.807	6.85558	-1.62274	0.645836	0.00657957
64.3729	48.4787	49.4198	37.8964	yedF	putative sulfurtransferase YedF	b1930	50.0419	5.64507	43.1875	5.43254	56.8963	5.83026	0.409103	0.383028	-0.35529
8.72498	6.44634	13.7962	4.08552	yedK	putative SOS response-associated peptidase YedK	b1931	8.26326	3.04671	5.26593	2.39669	11.2606	3.49321	0.436673	1.75568	-0.65796
10.9836	15.6254	8.37004	12.2742	yedL	putative acetyltransferase YedL	b1932	11.8133	3.56234	13.9498	3.80217	9.67683	3.27454	-0.508535	-0.552317	-0.348267
0	3.27389	5.68775	2.89229	fliE	flagellar basal-body protein FliE	b1937	2.96348	1.56729	3.08309	1.62438	2.84387	1.50786	N/A	0.975646	-0.178792
0	2.76905	0.818146	1.75734	fliF	flagellar basal-body MS-ring and collar protein	b1938	1.33613	0.418065	2.2632	1.17836	0.409073	-1.28957	N/A	-1.10296	-0.655999
6.80569	9.78938	3.81571	4.02481	fliG	flagellar motor switch protein FliG	b1939	6.1089	2.61091	6.9071	2.78808	5.3107	2.4089	-0.524476	-0.0769684	-1.2823
9.59269	3.82105	1.81764	2.38709	fliH	flagellar biosynthesis protein FliH	b1940	4.40462	2.13902	3.10407	1.63416	5.70517	2.51227	1.32797	-0.393183	-0.678719
0	12.0772	4.26751	4.50894	fliI	flagellum-specific ATP synthase FliI	b1941	5.21342	2.38223	8.29309	3.05191	2.13375	1.09339	N/A	-0.0793952	-1.42143
0	12.0358	8.31501	6.97667	fliJ	flagellar biosynthesis protein FliJ	b1942	6.83186	2.77228	9.50621	3.24887	4.15751	2.05572	N/A	0.25318	-0.786716
0	30.3365	6.49773	11.6307	fliK	flagellar hook-length control protein	b1943	12.1162	3.59887	20.9836	4.39119	3.24887	1.69994	N/A	-0.839929	-1.38312
7.6936	16.331	5.25408	7.57593	fliL	flagellar protein FliL	b1944	9.21366	3.20377	11.9535	3.57936	6.47384	2.69462	-1.08588	-0.527985	-1.10812
11.8033	6.34343	2.59306	4.10964	fliM	flagellar motor switch protein FliM	b1945	6.21236	2.63514	5.22654	2.38586	7.19818	2.84763	0.895855	-0.664358	-0.626251
0	0	0	0	fliN	flagellar motor switch protein FliN	b1946	0	N/A	0	N/A	0	N/A	0	0	0
0	9.47768	0	0	fliO	flagellar biosynthesis protein FliO	b1947	2.36942	1.24453	4.73884	2.24453	0	N/A	N/A	0	N/A
0.255137	5.20845	6.03246	0.493805	fliP	flagellar biosynthesis protein FliP	b1948	2.99746	1.58374	2.85113	1.51153	3.1438	1.65251	-4.35151	3.61073	-3.39884
65.5531	11.8058	7.64112	7.6485	fliQ	flagellar biosynthesis protein FliQ	b1949	23.1621	4.5337	9.72716	3.28202	36.5971	5.19366	2.47316	-0.00139265	-0.626251
15.8107	1.31205	0.897962	1.5455	fliR	flagellar biosynthesis protein FliR	b1950	4.89155	2.29029	1.42878	0.514779	8.35432	3.06252	3.591	-0.783346	0.236245
0	0.450732	0	1.0707	rcsA	DNA-binding transcriptional activator RcsA	b1951	0.380359	-1.39457	0.760717	-0.394568	0	N/A	N/A	N/A	1.24822
56.7861	11.409	2.8726	7.3914	dsrB	protein DsrB	b1952	19.6148	4.29387	9.4002	3.23269	29.8294	4.89866	2.31537	-1.36349	-0.626251
0	149.263	87.8676	119.611	yodD	stress-induced protein	b1953	89.1856	6.47874	134.437	7.07079	43.9338	5.45726	N/A	-0.444952	-0.319505
0	135.779	131.05	47.4734	dsrA	small regulatory RNA DsrA	b1954	78.5756	6.29601	91.6262	6.51769	65.525	6.03397	N/A	1.46493	-1.51607
26.5361	23.6678	19.8938	27.3917	yedP	putative mannosyl-3-phosphoglycerate phosphatase	b1955	24.3724	4.60717	25.5298	4.67411	23.2149	4.53698	0.165028	-0.461418	0.21081
21.5507	75.0017	92.8892	112.625	dgcQ	putative diguanylate cyclase DgcQ	b1956	75.5167	6.23872	93.8135	6.55172	57.22	5.83845	-1.79919	-0.277947	0.586534
247.968	43.0338	105.618	92.6007	yodC	protein YodC	b1957	122.305	6.93434	67.8172	6.08358	176.793	7.46591	2.52661	0.189755	1.10555
23.5876	22.7742	24.7804	26.0684	yedI	conserved inner membrane protein YedI	b1958	24.3027	4.60304	24.4213	4.61007	24.184	4.59598	0.0506284	-0.0731027	0.194901
64.6036	31.1489	49.2815	32.5123	yedA	putative transporter YedA	b1959	44.3866	5.47205	31.8306	4.99234	56.9425	5.83143	1.05243	0.600058	0.0618046
23.5863	43.9899	36.5406	26.4359	vsr	DNA mismatch endonuclease of the very short patch (VSP) mismatch repair pathway	b1960	32.6382	5.02849	35.2129	5.13803	30.0634	4.90994	-0.899221	0.467002	-0.734674
33.7039	34.422	31.2591	32.0598	dcm	DNA-cytosine methyltransferase	b1961	32.8612	5.03831	33.2409	5.05489	32.4815	5.02155	-0.0304166	-0.036487	-0.102569
70.3385	26.5362	51.6399	33.8597	yedJ	putative HD superfamily phosphohydrolase YedJ	b1962	45.5936	5.51076	30.198	4.91638	60.9892	5.93048	1.40635	0.608917	0.35161
20.0638	0.768461	11.5705	4.81258	yedR	putative inner membrane protein	b1963	9.30382	3.21782	2.79052	1.48053	15.8171	3.98341	4.70648	1.26556	2.64677
0	65.1424	41.8661	80.4851	hchA	protein/nucleic acid deglycase 1	b1967	46.8734	5.5507	72.8137	6.18614	20.9331	4.38771	N/A	-0.942938	0.305125
45.3062	35.3899	39.3908	37.587	hprS	sensory histidine kinase HprS	b1968	39.4185	5.3008	36.4884	5.18937	42.3485	5.40424	0.35637	0.0676245	0.0868956
47.0727	40.4585	69.7234	60.015	hprR	DNA-binding transcriptional dual regulator HprR	b1969	54.3174	5.76334	50.2368	5.65067	58.3981	5.86785	0.218447	0.21632	0.568879
0	7.24655	15.6057	4.2546	yedX	hydroxyisourate hydrolase/transthyretin-related protein	b1970	6.77671	2.76059	5.75057	2.52371	7.80286	2.964	N/A	1.87498	-0.76827
49.8362	12.3137	10.2102	8.40059	msrP	periplasmic protein-L-methionine sulfoxide reductase catalytic subunit	b1971	20.1902	4.33558	10.3572	3.37256	30.0232	4.908	2.01693	0.281444	-0.551704
36.7108	6.92823	9.39015	8.30851	msrQ	periplasmic protein-L-methionine sulfoxide reductase heme binding subunit	b1972	15.3344	3.9387	7.61837	2.92948	23.0505	4.52672	2.40565	0.176559	0.262103
18.8002	5.90452	2.41854	6.53097	zinT	metal-binding protein ZinT	b1973	8.41355	3.07271	6.21775	2.63639	10.6094	3.40726	1.67085	-1.43316	0.14548
38.2964	6.53264	15.439	4.3466	yodB	putative cytochrome	b1974	16.1537	4.01379	5.43962	2.44351	26.8677	4.7478	2.55147	1.82862	-0.587777
50.2109	2256.3	2150.57	1957.12	serU	tRNA-Ser	b1975	1603.55	10.6471	2106.71	11.0408	1100.39	10.1038	-5.48982	0.135992	-0.205232
20.056	236.73	217.101	178.561	mtfA	Mlc titration factor	b1976	163.112	7.34972	207.645	7.69798	118.578	6.8897	-3.56113	0.281948	-0.406828
0	0	0	0	asnT	tRNA-Asn	b1977	0	N/A	0	N/A	0	N/A	0	0	0
9.20568	8.21342	6.49787	7.01187	yeeJ	inverse autotransporter adhesin	b1978	7.73221	2.95088	7.61264	2.9284	7.85178	2.97302	0.164542	-0.109831	-0.228184
46.4651	82.7895	132	94.0817	shiA	shikimate:H(+) symporter	b1981	88.834	6.47304	88.4356	6.46656	89.2323	6.47949	-0.833301	0.488547	0.184467
111.422	500.141	224.93	229.511	amn	AMP nucleosidase	b1982	266.501	8.058	364.826	8.51106	168.176	7.39383	-2.16631	-0.0290848	-1.12377
105.832	107.089	76.0999	81.4924	yeeN	putative transcriptional regulator YeeN	b1983	92.6283	6.53338	94.2908	6.55905	90.9657	6.50725	-0.0170453	-0.0987706	-0.394078
0	0	0	0	asnW	tRNA-Asn	b1984	0	N/A	0	N/A	0	N/A	0	0	0
28.2894	20.0164	60.6328	36.0217	yeeO	FMN/FAD exporter	b1985	36.2401	5.17951	28.019	4.80834	44.4611	5.47447	0.499078	0.751235	0.84768
0	29.606	49.2916	2.39756	asnU	tRNA-Asn	b1986	20.3238	4.3451	16.0018	4.00016	24.6458	4.62327	N/A	4.3617	-3.62625
72.2672	8.77386	41.3328	8.04731	cbl	DNA-binding transcriptional activator Cbl	b1987	32.6053	5.02704	8.41059	3.07221	56.8	5.82782	3.04206	2.36071	-0.124705
26.0489	6.33185	8.57556	6.41786	nac	DNA-binding transcriptional dual regulator Nac	b1988	11.8436	3.56603	6.37485	2.67239	17.3123	4.11372	2.04053	0.418139	0.0194651
0	3.70074	5.71496	0	asnV	tRNA-Asn	b1989	2.35393	1.23507	1.85037	0.887815	2.85748	1.51474	N/A	N/A	N/A
29.2628	27.9347	39.3953	23.0453	ldtA	L,D-transpeptidase ErfK	b1990	29.9095	4.90253	25.49	4.67186	34.329	5.10136	0.0670063	0.773549	-0.277587
10.2863	12.0663	18.3487	9.89805	cobT	nicotinate-nucleotide--dimethylbenzimidazole phosphoribosyltransferase	b1991	12.6498	3.66105	10.9822	3.45709	14.3175	3.83971	-0.23026	0.890464	-0.285761
3.03695	17.7676	10.2163	11.3476	cobS	cobalamin 5'-phosphate synthase	b1992	10.5921	3.40491	14.5576	3.8637	6.62661	2.72827	-2.54855	-0.151515	-0.646862
24.1398	16.4839	15.1143	9.67804	cobU	cobinamide-P guanylyltransferase/cobinamide kinase	b1993	16.354	4.03157	13.081	3.7094	19.6271	4.29477	0.550359	0.643127	-0.76827
0.185143	2.489	1.388	0.716673	insH-6	CP4-44 prophage; IS5 transposase and trans-activator	b1994	1.1947	0.256652	1.60283	0.680626	0.786572	-0.34635	-3.74885	0.95362	-1.79618
12.4696	0.620875	1.31835	1.0056	insD-3	CP4-44 prophage; IS2 insertion element protein InsB	b1996	3.8536	1.94621	0.813236	-0.298254	6.89397	2.78534	4.32797	0.390684	0.695677
0	0	0	0	insC-3	CP4-44 prophage; IS2 insertion element repressor InsA	b1997	0	N/A	0	N/A	0	N/A	0	0	0
182.075	368.248	134.39	240.091	flu	CP4-44 prophage; self recognizing antigen 43 (Ag43) autotransporter	b2000	231.201	7.853	304.169	8.24873	158.233	7.3059	-1.01615	-0.837148	-0.617098
68.2907	44.7662	34.849	29.953	yeeR	CP4-44 prophage; inner membrane protein YeeR	b2001	44.4647	5.47459	37.3596	5.22341	51.5698	5.68846	0.609279	0.218415	-0.579709
34.9623	15.7302	3.52231	5.02754	yeeS	CP4-44 prophage; RadC-like JAB domain-containing protein YeeS	b2002	14.8106	3.88856	10.3789	3.37558	19.2423	4.26621	1.15226	-0.51333	-1.64562
0	3.80076	2.69015	6.83987	yeeT	CP4-44 prophage; DUF987 domain-containing protein YeeT	b2003	3.3327	1.73669	5.32032	2.41151	1.34508	0.427687	N/A	-1.34628	0.84768
0	6.35177	5.44393	0.987611	cbeA	CP4-44 prophage; cytoskeleton bundling-enhancing antitoxin CbeA	b2004	3.19583	1.67619	3.66969	1.87566	2.72196	1.44465	N/A	2.46263	-2.68515
0	3.50008	2.17169	2.59149	cbtA	CP4-44 prophage; cytoskeleton-binding toxin CbtA	b2005	2.06581	1.04671	3.04579	1.60681	1.08584	0.118816	N/A	-0.254967	-0.433606
31.8646	33.6546	18.3758	19.0001	yeeW	CP4-44 prophage; putative uncharacterized protein YeeW	b2006	25.7238	4.68503	26.3274	4.71849	25.1202	4.65078	-0.0788506	-0.0482005	-0.824797
825.056	5173.7	4372.82	4837.33	yeeX	DUF496 domain-containing protein YeeX	b2007	3802.23	11.8926	5005.51	12.2893	2598.94	11.3437	-2.64863	-0.145646	-0.0969865
88.0113	311.091	396.553	441.971	yeeA	putative transporter YeeA	b2008	309.407	8.27336	376.531	8.55662	242.282	7.92054	-1.82158	-0.156438	0.506617
43.2989	445.422	577.284	693.747	sbmC	DNA gyrase inhibitor	b2009	439.938	8.78116	569.584	9.15377	310.291	8.27748	-3.36277	-0.265128	0.639237
53.5669	18.2363	41.8706	20.6624	dacD	D-alanyl-D-alanine carboxypeptidase DacD	b2010	33.584	5.0697	19.4493	4.28165	47.7187	5.57648	1.55453	1.01893	0.180195
99.0241	332.531	314.803	261.284	sbcB	exodeoxyribonuclease I	b2011	251.911	7.97677	296.908	8.21387	206.914	7.69289	-1.74764	0.26883	-0.34787
29.7301	64.1462	24.7648	24.2419	yeeD	putative sulfurtransferase YeeD	b2012	35.7208	5.15869	44.1941	5.46578	27.2475	4.76805	-1.10944	0.0307878	-1.40386
0	29.3916	42.6545	23.0564	yeeE	inner membrane protein YeeE	b2013	23.7756	4.57141	26.224	4.71282	21.3272	4.41462	N/A	0.887531	-0.350239
63.3178	16.6257	15.9001	9.74312	plaP	putrescine:H(+) symporter PlaP	b2014	26.3967	4.72228	13.1844	3.72076	39.609	5.30776	1.9292	0.706583	-0.770956
181.407	147.483	219.971	207.358	yeeY	putative DNA-binding transcriptional regulator YeeY	b2015	189.055	7.56266	177.421	7.47103	200.689	7.64882	0.298679	0.0851851	0.491575
125.071	115.798	167.68	141.501	yeeZ	putative epimerase YeeZ	b2016	137.513	7.10342	128.65	7.0073	146.376	7.19353	0.111132	0.2449	0.289203
387.789	96.3564	124.743	100.266	yefM	YefM antitoxin of the YoeB-YefM toxin-antitoxin pair and DNA binding transcriptional repressor	b2017	177.289	7.46996	98.3112	6.61928	256.266	8.0015	2.00882	0.315122	0.05738
0	42.2804	85.1642	35.7283	hisL	his operon leader peptide	b2018	40.7932	5.35026	39.0043	5.28556	42.5821	5.41217	N/A	1.25318	-0.242923
307.542	267.61	1862.4	278.18	hisG	ATP phosphoribosyltransferase	b2019	678.934	9.40713	272.895	8.0922	1084.97	10.0834	0.200648	2.74307	0.0558862
42.5638	39.5124	217.876	39.1889	hisD	histidinal/histidinol dehydrogenase	b2020	84.7852	6.40574	39.3506	5.29831	130.22	7.02481	0.107322	2.47499	-0.0118628
28.6568	57.2492	281.244	59.5471	hisC	histidinol-phosphate aminotransferase	b2021	106.674	6.73707	58.3982	5.86785	154.951	7.27566	-0.99838	2.23972	0.0567754
119.18	67.944	186.617	70.2355	hisB	imidazoleglycerol-phosphate dehydratase/histidinol-phosphatase	b2022	110.994	6.79434	69.0897	6.1104	152.898	7.25643	0.810728	1.4098	0.0478542
12.1067	3.96583	13.2285	7.19402	hisH	imidazole glycerol phosphate synthase subunit HisH	b2023	9.12377	3.18963	5.57992	2.48025	12.6676	3.66307	1.61011	0.878785	0.859175
18.3698	10.671	31.5601	16.3779	hisA	1-(5-phosphoribosyl)-5-[(5- phosphoribosylamino)methylideneamino]imidazole-4- carboxamide isomerase	b2024	19.2447	4.26639	13.5244	3.7575	24.965	4.64183	0.783646	0.946352	0.618056
59.6133	55.3826	124.516	55.3443	hisF	imidazole glycerol phosphate synthase subunit HisF	b2025	73.7139	6.20387	55.3635	5.79086	92.0644	6.52457	0.106202	1.16982	-0.000996177
76.9162	68.4759	142.118	67.0898	hisI	putative bifunctional phosphoribosyl-AMP cyclohydrolase/phosphoribosyl-ATP pyrophosphatase	b2026	88.6499	6.47005	67.7828	6.08285	109.517	6.77501	0.167692	1.08292	-0.029503
145.105	77.6012	83.0155	47.1169	wzzB	regulator of length of O-antigen component of lipopolysaccharide chains	b2027	88.2096	6.46286	62.359	5.96253	114.06	6.83365	0.902945	0.817137	-0.719835
29.5263	30.608	21.6331	24.3577	ugd	UDP-glucose 6-dehydrogenase	b2028	26.5313	4.72962	27.4829	4.78046	25.5797	4.67693	-0.0519091	-0.171135	-0.329534
530.881	1125.03	1896.37	1507.4	gnd	6-phosphogluconate dehydrogenase, decarboxylating	b2029	1264.92	10.3048	1316.21	10.3622	1213.62	10.2451	-1.0835	0.331175	0.422104
0	0	0.640615	1.19446	insH-7	IS5 transposase and trans-activator	b2030	0.458768	-1.12416	0.597228	-0.743647	0.320308	-1.64247	0	-0.898823	N/A
114.422	195.631	220.71	171.141	wbbK	putative lipopolysaccharide biosynthesis protein	b2032	175.476	7.45513	183.386	7.51874	167.566	7.38859	-0.773778	0.366967	-0.192949
86.977	82.6479	134.674	81.7035	wbbJ	putative acyl transferase	b2033	96.5006	6.59247	82.1757	6.36064	110.825	6.79215	0.0736558	0.721001	-0.0165799
94.4298	65.7115	104.374	76.4578	wbbI	beta-1,6-galactofuranosyltransferase	b2034	85.2434	6.41352	71.0846	6.15147	99.4021	6.6352	0.523097	0.449032	0.218517
39.5298	103.312	209.027	109.297	wbbH	putative O-antigen polymerase	b2035	115.292	6.84914	106.305	6.73206	124.278	6.95743	-1.386	0.935432	0.0812473
61.3992	66.238	83.4053	71.0811	glf	UDP-galactopyranose mutase	b2036	70.5309	6.14018	68.6595	6.10139	72.4023	6.17796	-0.109439	0.230673	0.101809
181.954	259.246	552.231	239.935	rfbX	polyisoprenol-linked O-antigen repeat unit flippase	b2037	308.341	8.26839	249.59	7.96342	367.093	8.52	-0.510746	1.20263	-0.111678
18.5591	28.2265	153.341	77.6097	rfbC	dTDP-4-dehydrorhamnose 3,5-epimerase	b2038	69.4342	6.11757	52.9181	5.72569	85.9502	6.42543	-0.604919	0.982436	1.45919
23.9099	23.8101	50.9066	32.435	rfbA	dTDP-glucose pyrophosphorylase	b2039	32.7654	5.0341	28.1225	4.81365	37.4083	5.22529	0.00603827	0.650303	0.445977
313.19	396.884	426.374	244.707	rfbD	dTDP-4-dehydrorhamnose reductase	b2040	345.289	8.43166	320.796	8.32551	369.782	8.53053	-0.341679	0.801066	-0.697663
51.4939	90.2127	170.175	115.156	rfbB	dTDP-glucose 4,6-dehydratase 1	b2041	106.76	6.73822	102.684	6.68207	110.835	6.79227	-0.80893	0.56343	0.35219
68.029	222.216	219.598	164.142	galF	UTP:glucose-1-phosphate uridylyltransferase, low activity	b2042	168.496	7.39657	193.179	7.59379	143.813	7.16805	-1.70774	0.419917	-0.437015
11.068	14.6509	13.7774	7.35823	wcaM	putative colanic acid biosynthesis protein WcaM	b2043	11.7136	3.55011	11.0046	3.46003	12.4227	3.6349	-0.404594	0.904869	-0.993556
15.1126	7.83188	4.80225	4.77547	wcaL	putative colanic biosynthesis glycosyl transferase	b2044	8.13055	3.02335	6.30368	2.65619	9.95743	3.31577	0.948323	0.00806768	-0.713714
0.146987	8.56285	8.22223	9.48291	wcaK	putative colanic acid biosynthesis pyruvyl transferase	b2045	6.60374	2.72328	9.02288	3.17359	4.18461	2.06509	-5.86433	-0.205801	0.14724
4.45583	5.38806	9.2873	6.11898	wzxC	M-antigen undecaprenyl disphosphate flippase	b2046	6.31254	2.65822	5.75352	2.52444	6.87157	2.78064	-0.27407	0.601968	0.183526
3.77931	3.76353	6.46057	2.69947	wcaJ	undecaprenyl-phosphate glucose phosphotransferase	b2047	4.17572	2.06203	3.2315	1.6922	5.11994	2.35613	0.00603827	1.25899	-0.47941
21.5621	2.80368	12.6721	5.05043	cpsG	phosphomannomutase	b2048	10.5221	3.39535	3.92705	1.97345	17.1171	4.09737	2.94311	1.32718	0.849087
9.95832	2.87063	8.23639	2.4515	cpsB	mannose-1-phosphate guanylyltransferase	b2049	5.87921	2.55562	2.66107	1.412	9.09735	3.18545	1.79453	1.74835	-0.227702
0	3.21699	3.72593	3.7217	wcaI	putative colanic biosynthesis glycosyl transferase	b2050	2.66615	1.41476	3.46934	1.79466	1.86297	0.897601	N/A	0.00164141	0.21025
0	4.88293	11.3109	5.82073	gmm	GDP-mannose mannosyl hydrolase	b2051	5.50363	2.46038	5.35183	2.42003	5.65543	2.49964	N/A	0.958437	0.253454
11.89	4.65849	9.61072	4.77856	fcl	GDP-L-fucose synthase	b2052	7.73444	2.9513	4.71853	2.23834	10.7504	3.42631	1.35181	1.00807	0.0367136
5.37015	3.42588	8.27447	3.08562	gmd	GDP-mannose 4,6-dehydratase	b2053	5.03903	2.33315	3.25575	1.70299	6.82231	2.77026	0.648486	1.42311	-0.150913
0	3.58615	5.4391	0.663804	wcaF	putative acyl transferase	b2054	2.42226	1.27636	2.12498	1.08745	2.71955	1.44337	N/A	3.03454	-2.43361
0	0	1.88969	0	wcaE	putative colanic acid biosynthesis glycosyl transferase	b2055	0.472422	-1.08185	0	N/A	0.944843	-0.081853	0	N/A	0
0	0.384861	1.29267	2.49335	wcaD	putative colanic acid polymerase	b2056	1.04272	0.0603531	1.43911	0.525174	0.646335	-0.629646	N/A	-0.947733	2.69568
22.7248	2.38614	0.579473	1.69548	wcaC	putative colanic acid biosynthesis glycosyl transferase	b2057	6.84646	2.77536	2.04081	1.02914	11.6521	3.54252	3.25151	-1.54888	-0.492985
0	11.8868	14.1004	14.4082	wcaB	putative colanic acid biosynthesis acyl transferase	b2058	10.0989	3.33612	13.1475	3.71672	7.05021	2.81767	N/A	-0.0311536	0.277533
10.9836	7.14302	8.85479	3.90459	wcaA	putative colanic acid biosynthesis glycosyl transferase	b2059	7.72151	2.94888	5.52381	2.46566	9.91921	3.31023	0.620748	1.18129	-0.871364
0	2.34055	1.40562	1.74099	wzc	protein-tyrosine kinase Wzc	b2060	1.37179	0.456061	2.04077	1.02911	0.702811	-0.508791	N/A	-0.308699	-0.426943
0	0.844614	1.95647	0	wzb	protein-tyrosine phosphatase	b2061	0.700272	-0.514013	0.422307	-1.24364	0.978237	-0.0317442	N/A	N/A	N/A
5.78086	0	2.09549	0	wza	outer membrane polysaccharide export protein Wza	b2062	1.96909	0.977526	0	N/A	3.93817	1.97753	N/A	N/A	0
20.3268	18.2888	24.0613	15.6447	yegH	inner membrane protein YegH	b2063	19.5804	4.29134	16.9667	4.08464	22.1941	4.4721	0.152428	0.621045	-0.225289
51.9983	70.39	50.7195	55.6602	asmA	putative assembly protein AsmA	b2064	57.192	5.83774	63.0251	5.97785	51.3589	5.68254	-0.436905	-0.134104	-0.338725
521.197	347.785	279.483	267.79	dcd	dCTP deaminase	b2065	354.064	8.46787	307.788	8.26579	400.34	8.64508	0.583632	0.0616591	-0.377093
57.4844	62.9396	85.4975	55.7239	udk	uridine/cytidine kinase	b2066	65.4113	6.03147	59.3317	5.89073	71.4909	6.15969	-0.130796	0.617586	-0.175672
12.7684	40.7446	35.933	30.1311	dgcE	putative diguanylate cyclase DgcE	b2067	29.8943	4.9018	35.4378	5.14722	24.3507	4.60589	-1.67404	0.254056	-0.435358
0	9.05498	7.16222	7.01099	alkA	DNA-3-methyladenine glycosylase 2	b2068	5.80705	2.5378	8.03299	3.00594	3.58111	1.84041	N/A	0.0307878	-0.369094
17.3957	4.57328	5.57769	3.41175	yegD	HSP70 family protein YegD	b2069	7.7396	2.95226	3.99251	1.9973	11.4867	3.52189	1.92743	0.709156	-0.422718
24.2737	8.47477	11.9627	13.8821	yegI	protein kinase YegI	b2070	14.6483	3.87266	11.1784	3.48265	18.1182	4.17937	1.51815	-0.214685	0.711979
0	10.3493	17.6273	4.73284	yegJ	DUF2314 domain-containing protein YegJ	b2071	8.17736	3.03163	7.54105	2.91477	8.81366	3.13974	N/A	1.89704	-1.12875
8.89563	0	1.56749	0.717379	pphC	protein-serine/threonine phosphatase PphC	b2072	2.79512	1.48291	0.358689	-1.47919	5.23156	2.38724	N/A	1.12765	N/A
7.13223	3.55122	3.04365	0.920274	yegL	IPR002035 domain-containing protein YegL	b2073	3.66184	1.87257	2.23575	1.16076	5.08794	2.34708	1.00604	1.72567	-1.94818
55.8234	18.4049	31.2354	25.9889	mdtA	multidrug efflux pump membrane fusion protein MdtA	b2074	32.8631	5.0384	22.1969	4.47228	43.5294	5.44392	1.60078	0.265287	0.497807
5.12479	8.79583	7.26677	6.14577	mdtB	multidrug efflux pump RND permease subunit MdtB	b2075	6.83329	2.77258	7.4708	2.90126	6.19578	2.63129	-0.779328	0.241721	-0.517227
11.0723	8.19342	5.92663	3.6506	mdtC	multidrug efflux pump RND permease subunit MdtC	b2076	7.21074	2.85015	5.92201	2.56609	8.49948	3.08737	0.434422	0.699079	-1.16633
10.6379	8.47477	9.50879	8.87908	mdtD	putative multidrug efflux pump MdtD	b2077	9.37514	3.22884	8.67693	3.11718	10.0733	3.33247	0.327966	0.098852	0.0672356
9.52183	14.8908	17.5947	16.2228	baeS	sensory histidine kinase BaeS	b2078	14.5575	3.86369	15.5568	3.95947	13.5583	3.7611	-0.645115	0.117119	0.123596
576.852	276.07	347.98	292.685	baeR	DNA-binding transcriptional activator BaeR	b2079	373.397	8.54457	284.377	8.15166	462.416	8.85305	1.06317	0.249656	0.0843173
16.3977	55.7445	112.171	154.855	yegP	DUF1508 domain-containing protein YegP	b2080	84.792	6.40586	105.3	6.71836	64.2844	6.0064	-1.76534	-0.465213	1.47401
45.7594	39.855	54.611	27.0244	yegQ	putative peptidase YegQ	b2081	41.8125	5.38586	33.4397	5.06349	50.1852	5.64919	0.199306	1.01493	-0.560497
4730.48	742.312	1030.81	476.198	ogrK	prophage P2 late control protein OgrK	b2082	1744.95	10.769	609.255	9.2509	2880.65	11.4922	2.67189	1.11414	-0.640465
0	5.60155	4.26825	1.91	yegR	uncharacterized protein YegR	b2085	2.94495	1.55824	3.75577	1.90911	2.13413	1.09364	N/A	1.16007	-1.55225
51.2569	47.2928	88.4962	58.376	yegS	lipid kinase	b2086	61.3555	5.93912	52.8344	5.72341	69.8766	6.12674	0.116128	0.60024	0.303756
0	0	0	0	insE-5	IS3 element protein InsE	b2088	0	N/A	0	N/A	0	N/A	0	0	0
0	0.973206	1.18979	1.47116	insF-5	IS3 element protein InsF	b2089	0.908541	-0.138377	1.22219	0.289463	0.594897	-0.749289	N/A	-0.306247	0.596141
77.0527	423.281	405.861	772.208	gatD	galactitol-1-phosphate 5-dehydrogenase	b2091	419.601	8.71287	597.744	9.22338	241.457	7.91562	-2.4577	-0.928003	0.867374
318.443	1106.6	669.222	1639.5	gatB	galactitol-specific PTS enzyme IIB component	b2093	933.443	9.86642	1373.05	10.4232	493.832	8.94788	-1.79703	-1.2927	0.567117
164.599	1217.12	855.731	1608.82	gatA	galactitol-specific PTS enzyme IIA component	b2094	961.568	9.90925	1412.97	10.4645	510.165	8.99482	-2.88645	-0.910776	0.402529
948.312	6771.91	7228.08	11802.5	gatZ	tagatose-1,6-bisphosphate aldolase 2 subunit GatZ	b2095	6687.69	12.7073	9287.19	13.181	4088.19	11.9972	-2.83613	-0.707405	0.801455
1716.64	29203.4	37053.3	64863.1	gatY	tagatose-1,6-bisphosphate aldolase 2 subunit GatY	b2096	33209.1	15.0193	47033.3	15.5214	19385	14.2427	-4.08848	-0.807795	1.15126
685.393	1821.27	2697.34	4177.78	fbaB	fructose-bisphosphate aldolase class I	b2097	2345.44	11.1956	2999.52	11.5505	1691.36	10.724	-1.40994	-0.6312	1.19779
25.6358	12.9111	24.7671	16.6341	yegT	putative transporter YegT	b2098	19.987	4.32099	14.7726	3.88485	25.2015	4.65544	0.98955	0.574284	0.365528
5.24591	6.43672	4.86198	13.175	yegU	putative ADP-ribosylglycohydrolase YegU	b2099	7.42991	2.89334	9.80587	3.29365	5.05395	2.33741	-0.295131	-1.43819	1.03341
49.1193	6.79364	5.62031	5.91033	yegV	putative sugar kinase YegV	b2100	16.8609	4.07561	6.35198	2.66721	27.3698	4.77451	2.85404	-0.07259	-0.200946
46.6316	50.0765	44.4803	39.0285	yegW	putative DNA-binding transcriptional regulator YegW	b2101	45.0542	5.49359	44.5525	5.47743	45.556	5.50957	-0.102825	0.18864	-0.359606
56.0964	18.6589	13.5233	14.9806	yegX	putative hydrolase	b2102	25.8148	4.69013	16.8197	4.07208	34.8099	5.12142	1.58805	-0.147643	-0.316768
111.423	48.9244	55.7155	55.1268	thiD	bifunctional hydroxymethylpyrimidine kinase/phosphomethylpyrimidine kinase	b2103	67.7974	6.08316	52.0256	5.70115	83.5693	6.3849	1.18742	0.0153257	0.172201
58.7066	7.84239	22.0196	16.5509	thiM	hydroxyethylthiazole kinase	b2104	26.2799	4.71589	12.1967	3.60841	40.3631	5.33497	2.90416	0.411878	1.07755
140.701	5.83805	10.5402	6.22955	rcnR	DNA-binding transcriptional repressor RcnR	b2105	40.8272	5.35146	6.0338	2.59307	75.6205	6.24071	4.591	0.758708	0.0936407
358.323	8.7502	15.6625	4.56456	rcnA	Ni(2(+))/Co(2(+)) exporter	b2106	96.8251	6.59731	6.65738	2.73495	186.993	7.54684	5.3558	1.77876	-0.938842
184.958	30.1445	270.82	99.9759	rcnB	periplasmic protein involved in nickel/cobalt export	b2107	146.475	7.19451	65.0602	6.0237	227.889	7.83219	2.61723	1.43768	1.72969
0	3.26095	16.209	5.39894	yehA	putative fimbrial adhesin YehA	b2108	6.21721	2.63627	4.32994	2.11435	8.10448	3.01872	N/A	1.58604	0.727386
[truncated: 2,421 more rows]
